# Supplementary material for: Salmonella Heidelberg and Salmonella Minnesota in Brazilian broilers: Genomic characterization of third‐generation cephalosporin and fluoroquinolone‐resistant strains
Source: Environ Microbiol Rep. 2023 Jan 11;15(2):119–28. doi: 10.1111/1758-2229.13132 (PMC10103857; doi:10.1111/1758-2229.13132)
Supplement: Supplementary file 4 — TABLE S3 In silico predicted resistance for quaternary ammonium compounds (qacE) and formaldehyde (formA) for the Salmonella Heidelberg isolates analysed in this study and from public databases [file EMI4-15-119-s005.xlsx]

## Sheet: Sheet1
Supplementary table 3. In silico predicted resistance for quaternary ammonium compounds (qacE) and formaldehyde (formA) for the Salmonella Heidelberg isolates analysed in this study and from public databases
N	NCBI/Enterobase ID	formA	qacE
1	GCA_000020705.1_ASM2070v1		+
2	GCA_000171315.1_ASM17131v1
3	GCA_000256625.1_ASM25662v1
4	GCA_000258365.1_ASM25836v1
5	GCA_000284755.1_ASM28475v1
6	GCA_000284775.2_ASM28477v2
7	GCA_000284795.1_ASM28479v1
8	GCA_000284815.1_ASM28481v1
9	GCA_000293905.1_ASM29390v1
10	GCA_000293925.1_ASM29392v1
11	GCA_000293945.1_ASM29394v1
12	GCA_000293965.1_ASM29396v1
13	GCA_000430085.2_ASM43008v2		+
14	GCA_000430105.1_ASM43010v1
15	GCA_000464935.1_CFSAN001596_01.0		+
16	GCA_000486045.2_ASM48604v2
17	GCA_000486065.1_ASM48606v1
18	GCA_000486085.1_ASM48608v1		+
19	GCA_000505705.1_ASM50570v1
20	GCA_000601375.1_SEEH1514_1.0
21	GCA_000601395.1_SEEH1536_1.0		+
22	GCA_000601415.1_CFSAN000309_01.0
23	GCA_000603285.1_ASM60328v1
24	GCA_000603305.1_ASM60330v1
25	GCA_000603325.1_ASM60332v1
26	GCA_000603345.3_ASM60334v3		+
27	GCA_000603365.1_ASM60336v1
28	GCA_000603385.2_ASM60338v2		+
29	GCA_000603405.1_ASM60340v1
30	GCA_000603425.1_ASM60342v1
31	GCA_000603445.1_ASM60344v1		+
32	GCA_000603465.1_ASM60346v1
33	GCA_000603485.1_ASM60348v1		+
34	GCA_000603505.1_ASM60350v1		+
35	GCA_000603525.1_ASM60352v1		+
36	GCA_000603545.1_ASM60354v1
37	GCA_000603565.1_ASM60356v1
38	GCA_000603585.1_ASM60358v1		+
39	GCA_000603605.1_ASM60360v1
40	GCA_000603625.1_ASM60362v1
41	GCA_000603645.1_ASM60364v1
42	GCA_000603665.1_ASM60366v1
43	GCA_000603685.1_ASM60368v1
44	GCA_000603705.1_ASM60370v1		+
45	GCA_000603725.1_ASM60372v1
46	GCA_000603745.1_ASM60374v1
47	GCA_000603765.1_ASM60376v1		+
48	GCA_000603785.1_ASM60378v1		+
49	GCA_000603805.1_ASM60380v1		+
50	GCA_000603825.1_ASM60382v1
51	GCA_000603845.1_ASM60384v1
52	GCA_000603865.1_ASM60386v1
53	GCA_000603885.1_ASM60388v1
54	GCA_000603905.1_ASM60390v1
55	GCA_000699605.1_SEEH3988_1.0
56	GCA_000699625.1_ASM69962v1
57	GCA_000699645.1_ASM69964v1
58	GCA_000700765.1_SEEH3312_1.0
59	GCA_000700785.1_SEEH5111_1.0
60	GCA_000806745.1_CFSAN024773_01.0
61	GCA_000806765.1_CFSAN024774_01.0
62	GCA_000806785.1_CFSAN024776_01.0
63	GCA_000806965.1_CFSAN024777_01.0
64	GCA_000961995.1_ASM96199v1
65	GCA_000962005.1_ASM96200v1
66	GCA_000962015.1_ASM96201v1
67	GCA_000962025.1_ASM96202v1
68	GCA_000962075.1_ASM96207v1
69	GCA_000962085.1_ASM96208v1
70	GCA_000962115.1_ASM96211v1
71	GCA_000962125.1_ASM96212v1
72	GCA_000962145.1_ASM96214v1
73	GCA_000962165.1_ASM96216v1
74	GCA_000962175.1_ASM96217v1
75	GCA_000962205.1_ASM96220v1		+
76	GCA_000962225.1_ASM96222v1
77	GCA_000962235.1_ASM96223v1
78	GCA_000962275.1_ASM96227v1
79	GCA_000962295.1_ASM96229v1
80	GCA_000962305.1_ASM96230v1
81	GCA_000962315.1_ASM96231v1		+
82	GCA_000962355.1_ASM96235v1
83	GCA_000962365.1_ASM96236v1
84	GCA_000962395.1_ASM96239v1
85	GCA_000962405.1_ASM96240v1
86	GCA_000962435.1_ASM96243v1
87	GCA_000962445.1_ASM96244v1
88	GCA_000962475.1_ASM96247v1
89	GCA_000962485.1_ASM96248v1
90	GCA_000962515.1_ASM96251v1
91	GCA_000962525.1_ASM96252v1
92	GCA_000962555.1_ASM96255v1
93	GCA_000962565.1_ASM96256v1
94	GCA_000962595.1_ASM96259v1
95	GCA_000962605.1_ASM96260v1
96	GCA_000962625.1_ASM96262v1
97	GCA_000962655.1_ASM96265v1		+
98	GCA_000962675.1_ASM96267v1
99	GCA_000962685.1_ASM96268v1
100	GCA_000962695.1_ASM96269v1
101	GCA_000962725.1_ASM96272v1
102	GCA_000973785.1_ABB07-SB3031.id20_v1.0
103	GCA_000974165.1_SALB-159-4.id19_v1.0
104	GCA_000974175.1_SALB-46.id18_v1.0
105	GCA_000974205.1_SALB-47-2.id25_v1.0
106	GCA_001188125.2_ASM118812v2
107	GCA_001240145.1_Salmonella_enterica_CVM_N43453_v1.0
108	GCA_001240155.1_Salmonella_enterica_CVM_N43452_v1.0
109	GCA_001240545.1_Salmonella_enterica_CVM_N43473_v1.0
110	GCA_001240635.1_Salmonella_enterica_CVM_N43480_v1.0
111	GCA_001240675.1_Salmonella_enterica_CVM_N43481_v1.0
112	GCA_001240885.1_Salmonella_enterica_CVM_N43828_v1.0
113	GCA_001241105.1_Salmonella_enterica_CVM_N44695-R_v1.0
114	GCA_001241155.1_Salmonella_enterica_CVM_N44696-R_v1.0		+
115	GCA_001241275.1_Salmonella_enterica_CVM_N44701-R_v1.0		+
116	GCA_001241305.1_Salmonella_enterica_CVM_N44703_v1.0
117	GCA_001241355.1_Salmonella_enterica_CVM_N44706-R_v1.0
118	GCA_001241365.1_Salmonella_enterica_CVM_N44707_v1.0
119	GCA_001241455.1_Salmonella_enterica_CVM_N44710_v1.0
120	GCA_001241625.1_Salmonella_enterica_CVM_N45392_v1.0
121	GCA_001241725.1_Salmonella_enterica_CVM_N45397_v1.0
122	GCA_001241845.1_Salmonella_enterica_CVM_N45401_v1.0
123	GCA_001242195.1_Salmonella_enterica_CVM_N45930_v1.0
124	GCA_001242675.1_Salmonella_enterica_CVM_N45954_v1.0
125	GCA_001242755.1_Salmonella_enterica_CVM_N45958_v1.0
126	GCA_001242865.1_Salmonella_enterica_CVM_N46812_v1.0		+
127	GCA_001242885.1_Salmonella_enterica_CVM_N46811_v1.0		+
128	GCA_001242965.1_Salmonella_enterica_CVM_N46818_v1.0
129	GCA_001243065.1_Salmonella_enterica_CVM_N46821_v1.0
130	GCA_001243585.1_Salmonella_enterica_CVM_N46853_v1.0
131	GCA_001243875.1_Salmonella_enterica_CVM_N47717_v1.0
132	GCA_001244225.1_Salmonella_enterica_CVM_N48578_v1.0
133	GCA_001245005.1_Salmonella_enterica_CVM_N48699_v1.0		+
134	GCA_001245035.1_Salmonella_enterica_CVM_N48704_v1.0
135	GCA_001245435.1_Salmonella_enterica_CVM_N50428_v1.0
136	GCA_001245655.1_Salmonella_enterica_CVM_N50440_v1.0
137	GCA_001245845.1_Salmonella_enterica_CVM_N50449_v1.0
138	GCA_001245935.1_Salmonella_enterica_CVM_N50450_v1.0		+
139	GCA_001245965.1_Salmonella_enterica_CVM_N51244_v1.0		+
140	GCA_001246035.1_Salmonella_enterica_CVM_N51246_v1.0
141	GCA_001246095.1_Salmonella_enterica_CVM_N51248_v1.0
142	GCA_001246805.1_Salmonella_enterica_CVM_N51281_v1.0		+
143	GCA_001246855.1_Salmonella_enterica_CVM_N51282_v1.0
144	GCA_001246915.1_Salmonella_enterica_CVM_N51285_v1.0
145	GCA_001246965.1_Salmonella_enterica_CVM_N51286_v1.0
146	GCA_001247075.1_Salmonella_enterica_CVM_N51292_v1.0		+
147	GCA_001247145.1_Salmonella_enterica_CVM_N51297_v1.0
148	GCA_001247585.1_Salmonella_enterica_CVM_N51984_v1.0
149	GCA_001271555.1_Salmonella_enterica_CVM_N45393_v1.0
150	GCA_001272055.1_Salmonella_enterica_CVM_N44702_v1.0
151	GCA_001272325.1_Salmonella_enterica_CVM_N51243_v1.0
152	GCA_001272375.1_Salmonella_enterica_CVM_N51271_v1.0
153	GCA_001275195.1_ASM127519v1		+
154	GCA_001275215.1_ASM127521v1		+
155	GCA_001441205.1_ASM144120v1
156	GCA_001441225.1_ASM144122v1
157	GCA_001441245.1_ASM144124v1		+
158	GCA_001477675.1_Salmonella_enterica_CVM_N29307-SQ_v1.0
159	GCA_001478185.1_Salmonella_enterica_CVM_N32052-SQ_v1.0
160	GCA_001478505.1_Salmonella_enterica_CVM_N41746-SQ_v1.0
161	GCA_001478705.1_Salmonella_enterica_CVM_N29362-R_v1.0
162	GCA_001478945.1_Salmonella_enterica_CVM_N30671-SQ_v1.0
163	GCA_001478965.1_Salmonella_enterica_CVM_N30677-SQ_v1.0
164	GCA_001478975.1_Salmonella_enterica_CVM_N30683-SQ_v1.0
165	GCA_001479265.1_Salmonella_enterica_CVM_N31844-SQ_v1.0
166	GCA_001479435.1_Salmonella_enterica_CVM_N32754-SQ_v1.0
167	GCA_001479485.1_Salmonella_enterica_CVM_N32772-SQ_v1.0
168	GCA_001479585.1_Salmonella_enterica_CVM_N37907-SQ_v1.0
169	GCA_001479665.1_Salmonella_enterica_CVM_N37938-SQ_v1.0
170	GCA_001480445.1_Salmonella_enterica_CVM_N42239-SQ_v1.0
171	GCA_001480665.1_Salmonella_enterica_CVM_N42482_v1.0		+
172	GCA_001481095.1_Salmonella_enterica_CVM_N42472_v1.0
173	GCA_001682115.1_ASM168211v1
174	GCA_001689935.1_ASM168993v1
175	GCA_001690005.1_ASM169000v1
176	GCA_001690055.1_ASM169005v1
177	GCA_001690075.1_ASM169007v1
178	GCA_001690095.1_ASM169009v1
179	GCA_001690115.1_ASM169011v1
180	GCA_001692495.1_ASM169249v1
181	GCA_001692515.1_ASM169251v1
182	GCA_001692535.1_ASM169253v1
183	GCA_001692555.1_ASM169255v1
184	GCA_001692575.1_ASM169257v1
185	GCA_001692595.1_ASM169259v1
186	GCA_001692615.1_ASM169261v1
187	GCA_001692635.1_ASM169263v1
188	GCA_001723795.1_ASM172379v1
189	GCA_001951845.1_ASM195184v1
190	GCA_001951865.1_ASM195186v1		+
191	GCA_001951875.1_ASM195187v1		+
192	GCA_001951915.1_ASM195191v1
193	GCA_001951925.1_ASM195192v1		+
194	GCA_001951935.1_ASM195193v1		+
195	GCA_001951945.1_ASM195194v1		+
196	GCA_001951995.1_ASM195199v1
197	GCA_001952235.1_ASM195223v1
198	GCA_001952285.1_ASM195228v1
199	GCA_001952295.1_ASM195229v1
200	GCA_001952325.1_ASM195232v1
201	GCA_001952385.1_ASM195238v1
202	GCA_001952395.1_ASM195239v1
203	GCA_001952405.1_ASM195240v1
204	GCA_001952415.1_ASM195241v1
205	GCA_001952475.1_ASM195247v1
206	GCA_001952485.1_ASM195248v1
207	GCA_001952495.1_ASM195249v1
208	GCA_001952545.1_ASM195254v1		+
209	GCA_001952565.1_ASM195256v1
210	GCA_001952625.1_ASM195262v1
211	GCA_002032425.1_ASM203242v1
212	GCA_002036185.1_ASM203618v1
213	GCA_002036305.1_ASM203630v1		+
214	GCA_002037295.1_ASM203729v1
215	GCA_002037325.1_ASM203732v1		+
216	GCA_002037355.1_ASM203735v1
217	GCA_002037425.1_ASM203742v1
218	GCA_002037505.1_ASM203750v1
219	GCA_002060215.1_ASM206021v1
220	GCA_002060235.1_ASM206023v1		+
221	GCA_002060275.1_ASM206027v1		+
222	GCA_002060365.1_ASM206036v1
223	GCA_002061515.1_ASM206151v1
224	GCA_002061535.1_ASM206153v1
225	GCA_002062495.1_ASM206249v1		+
226	GCA_002062895.1_ASM206289v1		+
227	GCA_002064935.1_ASM206493v1
228	GCA_002260805.1_ASM226080v1
229	GCA_002261035.1_ASM226103v1
230	GCA_002261085.1_ASM226108v1
231	GCA_002264885.1_A5-Miseq
232	GCA_002264985.1_A5-Miseq
233	GCA_002265465.1_ASM226546v1		+
234	GCA_002265475.1_ASM226547v1		+
235	GCA_002265715.1_ASM226571v1		+
236	GCA_002265745.1_ASM226574v1
237	GCA_002265815.1_ASM226581v1		+
238	GCA_002270265.1_ASM227026v1
239	GCA_002563315.1_ASM256331v1
240	GCA_002915375.1_ASM291537v1
241	GCA_002915395.1_ASM291539v1
242	GCA_002915405.1_ASM291540v1
243	GCA_002926275.1_ASM292627v1		+
244	GCA_002926285.1_ASM292628v1		+
245	GCA_002926295.1_ASM292629v1		+
246	GCA_002926355.1_ASM292635v1		+
247	GCA_002926375.1_ASM292637v1
248	GCA_002926395.1_ASM292639v1		+
249	GCA_002926405.1_ASM292640v1
250	GCA_002926435.1_ASM292643v1
251	GCA_002926455.1_ASM292645v1		+
252	GCA_002926475.1_ASM292647v1
253	GCA_002926495.1_ASM292649v1
254	GCA_002926515.1_ASM292651v1		+
255	GCA_002926535.1_ASM292653v1
256	GCA_002926555.1_ASM292655v1
257	GCA_002926575.1_ASM292657v1
258	GCA_002926595.1_ASM292659v1
259	GCA_002926615.1_ASM292661v1
260	GCA_002926635.1_ASM292663v1
261	GCA_002926645.1_ASM292664v1
262	GCA_002926655.1_ASM292665v1
263	GCA_002926695.1_ASM292669v1
264	GCA_002926715.1_ASM292671v1		+
265	GCA_002926735.1_ASM292673v1
266	GCA_002926745.1_ASM292674v1
267	GCA_002926775.1_ASM292677v1
268	GCA_002926795.1_ASM292679v1
269	GCA_002926815.1_ASM292681v1		+
270	GCA_002926835.1_ASM292683v1
271	GCA_002926845.1_ASM292684v1		+
272	GCA_002926875.1_ASM292687v1		+
273	GCA_002926895.1_ASM292689v1
274	GCA_002926905.1_ASM292690v1
275	GCA_002926935.1_ASM292693v1
276	GCA_002984035.1_ASM298403v1
277	GCA_003413755.1_ASM341375v1
278	GCA_003413775.1_ASM341377v1
279	GCA_003413805.1_ASM341380v1
280	GCA_003413815.1_ASM341381v1
281	GCA_003413825.1_ASM341382v1
282	GCA_003413865.1_ASM341386v1		+
283	GCA_003413885.1_ASM341388v1
284	GCA_003413915.1_ASM341391v1
285	GCA_003413925.1_ASM341392v1
286	GCA_003413955.1_ASM341395v1
287	GCA_003413965.1_ASM341396v1
288	GCA_003413985.1_ASM341398v1
289	GCA_003413995.1_ASM341399v1
290	GCA_003414035.1_ASM341403v1
291	GCA_003414045.1_ASM341404v1
292	GCA_003414075.1_ASM341407v1
293	GCA_003873715.1_PDT000087059.4
294	GCA_003874475.1_PDT000321845.1
295	GCA_003874535.1_PDT000322462.1
296	GCA_003876095.1_PDT000326029.1
297	GCA_003877075.1_PDT000317658.2
298	GCA_003877135.1_PDT000321115.1
299	GCA_003877155.1_PDT000321038.1
300	GCA_003877175.1_PDT000321110.1
301	GCA_003877275.1_PDT000320768.1
302	GCA_003889315.1_PDT000330630.1
303	GCA_003889915.1_PDT000342615.1
304	GCA_003890535.1_PDT000344917.1
305	GCA_003890835.1_PDT000344053.1
306	GCA_003891075.1_PDT000345099.1
307	GCA_003893275.1_PDT000383200.1
308	GCA_003897815.1_PDT000344898.1		+
309	GCA_003900165.1_PDT000386406.1		+
310	GCA_003912555.1_PDT000398437.1
311	GCA_003914935.1_PDT000402825.1
312	GCA_003923335.1_PDT000398404.1
313	GCA_003971525.1_ASM397152v1
314	GCA_003986635.1_ASM398663v1
315	GCA_004158845.1_PDT000319762.1
316	GCA_004159315.1_PDT000319760.1
317	GCA_004159355.1_PDT000319716.1
318	GCA_004160665.1_PDT000321039.1
319	GCA_004161515.1_PDT000321132.1
320	GCA_004161895.1_PDT000322477.1
321	GCA_004173575.1_PDT000326014.1
322	GCA_004175055.1_PDT000327427.1
323	GCA_004187955.1_PDT000339450.1
324	GCA_004190865.1_PDT000340656.1		+
325	GCA_004193015.1_PDT000040590.3
326	GCA_004215415.1_PDT000334157.1
327	GCA_004218805.1_PDT000405312.1	+	+
328	GCA_004253665.1_PDT000394125.1
329	GCA_004254225.1_PDT000347651.1
330	GCA_004255605.1_PDT000406807.1
331	GCA_004258485.1_PDT000344208.1
332	GCA_004259565.1_PDT000349636.1
333	GCA_004260995.1_PDT000345028.1
334	GCA_004261475.1_PDT000344911.1
335	GCA_004262545.1_PDT000344126.1
336	GCA_004262685.1_PDT000344228.1		+
337	GCA_004265885.1_PDT000408876.1
338	GCA_004266105.1_PDT000350772.1
339	GCA_004266405.1_PDT000412181.1
340	GCA_004267375.1_PDT000344237.1
341	GCA_004269205.1_PDT000351037.1
342	GCA_004269565.1_PDT000389946.1		+
343	GCA_004270705.1_PDT000345157.1
344	GCA_004273945.1_PDT000413179.1
345	GCA_004276175.1_PDT000389963.1		+
346	GCA_004276235.1_PDT000099126.2
347	GCA_004281035.1_PDT000390145.1
348	GCA_004291685.1_ASM429168v1
349	GCA_004298265.1_ASM429826v1
350	GCA_004298515.1_ASM429851v1
351	GCA_004298845.1_ASM429884v1
352	GCA_004298875.1_ASM429887v1
353	GCA_004299175.1_ASM429917v1
354	GCA_004299405.1_ASM429940v1
355	GCA_004308885.1_ASM430888v1
356	GCA_004309285.1_ASM430928v1
357	GCA_004309345.1_ASM430934v1
358	GCA_004309415.1_ASM430941v1
359	GCA_004309475.1_ASM430947v1
360	GCA_004309505.1_ASM430950v1
361	GCA_004309535.1_ASM430953v1
362	GCA_004322675.1_ASM432267v1
363	GCA_004322695.1_ASM432269v1
364	GCA_004564195.1_ASM456419v1
365	GCA_005144555.1_ASM514455v1		+
366	GCA_005145675.1_ASM514567v1
367	GCA_005145755.1_ASM514575v1
368	GCA_005884045.1_ASM588404v1
369	GCA_005884165.1_ASM588416v1		+
370	GCA_005884395.1_ASM588439v1
371	GCA_005884435.1_ASM588443v1
372	GCA_005885465.1_ASM588546v1		+
373	GCA_005885725.1_ASM588572v1
374	GCA_005938275.1_ASM593827v1
375	GCA_005938405.1_ASM593840v1
376	GCA_005938445.1_ASM593844v1
377	GCA_005938575.1_ASM593857v1		+
378	GCA_006058785.1_ASM605878v1
379	GCA_006209205.1_PDT000317659.2
380	GCA_006209285.1_PDT000319734.1
381	GCA_006209405.1_PDT000317609.2
382	GCA_006209445.1_PDT000320769.1
383	GCA_006210345.1_PDT000320804.1
384	GCA_006210465.1_PDT000320775.1
385	GCA_006210505.1_PDT000321036.1
386	GCA_006210515.1_PDT000320785.1
387	GCA_006210705.1_PDT000326031.1
388	GCA_006210725.1_PDT000322482.1
389	GCA_006210745.1_PDT000322004.1
390	GCA_006210785.1_PDT000322494.1
391	GCA_006211165.1_PDT000309405.2
392	GCA_006211425.1_PDT000321843.1
393	GCA_006211465.1_PDT000321134.1
394	GCA_006211605.1_PDT000321099.1
395	GCA_006211665.1_PDT000321097.1
396	GCA_006211885.1_PDT000405332.1
397	GCA_006212025.1_PDT000405324.1
398	GCA_006212055.1_PDT000405327.1
399	GCA_006212465.1_PDT000405341.1
400	GCA_006212485.1_PDT000405355.1
401	GCA_006212505.1_PDT000405345.1
402	GCA_006212585.1_PDT000405326.1
403	GCA_006212605.1_PDT000405353.1
404	GCA_006212625.1_PDT000405342.1
405	GCA_006212645.1_PDT000405358.1
406	GCA_006212705.1_PDT000405365.1
407	GCA_006212985.1_PDT000456821.1
408	GCA_006213145.1_PDT000457842.1
409	GCA_006213165.1_PDT000456824.1
410	GCA_006213325.1_PDT000457829.1
411	GCA_006213545.1_PDT000456828.1
412	GCA_006213585.1_PDT000456823.1
413	GCA_006213715.1_PDT000456829.1
414	GCA_006213745.1_PDT000498709.1
415	GCA_006214045.1_PDT000498695.1
416	GCA_006214105.1_PDT000457838.1
417	GCA_006214145.1_PDT000457846.1
418	GCA_006214225.1_PDT000457799.1
419	GCA_006214645.1_PDT000473288.1		+
420	GCA_006214985.1_PDT000457817.1
421	GCA_006227165.1_ASM622716v1
422	GCA_006227175.1_ASM622717v1		+
423	GCA_006240375.1_PDT000095336.3		+
424	GCA_006291675.1_PDT000322470.1
425	GCA_006291695.1_PDT000321890.1
426	GCA_006291755.1_PDT000326036.1
427	GCA_006291795.1_PDT000317503.2
428	GCA_006291835.1_PDT000321034.1
429	GCA_006291855.1_PDT000319757.1
430	GCA_006291875.1_PDT000320806.1
431	GCA_006291895.1_PDT000319765.1
432	GCA_006291915.1_PDT000321100.1
433	GCA_006291935.1_PDT000320784.1
434	GCA_006291955.1_PDT000320789.1
435	GCA_006291965.1_PDT000321040.1
436	GCA_006291975.1_PDT000321887.1
437	GCA_006292015.1_PDT000321131.1
438	GCA_006292115.1_PDT000317524.2
439	GCA_006292135.1_PDT000317430.2
440	GCA_006292155.1_PDT000317483.2
441	GCA_006292175.1_PDT000318501.1		+
442	GCA_006292195.1_PDT000317654.2
443	GCA_006292295.1_PDT000405317.1
444	GCA_006292355.1_PDT000457844.1
445	GCA_006292375.1_PDT000405346.1
446	GCA_006293155.1_PDT000405314.1
447	GCA_006293175.1_PDT000457847.1		+
448	GCA_006293215.1_PDT000405366.1
449	GCA_006293335.1_PDT000393236.1
450	GCA_006293345.1_PDT000405313.1
451	GCA_006293715.1_PDT000480886.1		+
452	GCA_006293735.1_PDT000477488.1		+
453	GCA_006294435.1_PDT000405320.1
454	GCA_006294455.1_PDT000405315.1
455	GCA_006294535.1_PDT000405359.1
456	GCA_006294575.1_PDT000405325.1
457	GCA_006294595.1_PDT000456819.1
458	GCA_006294615.1_PDT000456818.1
459	GCA_006294655.1_PDT000457801.1
460	GCA_006294675.1_PDT000457805.1
461	GCA_006294695.1_PDT000456834.1
462	GCA_006294735.1_PDT000456830.1
463	GCA_006294755.1_PDT000457836.1
464	GCA_006294775.1_PDT000457814.1
465	GCA_006294795.1_PDT000457813.1
466	GCA_006294805.1_PDT000457810.1
467	GCA_006294855.1_PDT000457843.1
468	GCA_006296935.1_PDT000031413.4	+
469	GCA_006329785.1_PDT000312252.2
470	GCA_006331645.1_PDT000457837.1
471	GCA_006331685.1_PDT000457839.1
472	GCA_006331805.1_PDT000457840.1
473	GCA_006332425.1_PDT000319731.1
474	GCA_006332485.1_PDT000318480.1
475	GCA_006332505.1_PDT000321107.1
476	GCA_006332565.1_PDT000320787.1
477	GCA_006332585.1_PDT000317657.2
478	GCA_006332605.1_PDT000321907.1
479	GCA_006332625.1_PDT000317526.2
480	GCA_006332645.1_PDT000321106.1
481	GCA_006332665.1_PDT000322463.1
482	GCA_006332685.1_PDT000322473.1
483	GCA_006332705.1_PDT000325643.1
484	GCA_006332725.1_PDT000325527.1
485	GCA_006332735.1_PDT000325646.1
486	GCA_006333005.1_PDT000405319.1
487	GCA_006333065.1_PDT000405340.1
488	GCA_006333285.1_PDT000456822.1
489	GCA_006333305.1_PDT000456825.1
490	GCA_006333345.1_PDT000456820.1
491	GCA_006333365.1_PDT000456831.1
492	GCA_006333385.1_PDT000456832.1
493	GCA_006333405.1_PDT000456833.1
494	GCA_006333425.1_PDT000456835.1
495	GCA_006333445.1_PDT000456836.1
496	GCA_006333465.1_PDT000456837.1
497	GCA_006333475.1_PDT000457806.1
498	GCA_006333525.1_PDT000457812.1
499	GCA_006333605.1_PDT000457818.1
500	GCA_006336325.1_PDT000470038.1
501	GCA_006388055.1_PDT000041916.4
502	GCA_006394835.1_PDT000505191.1
503	GCA_006395275.1_PDT000509822.1
504	GCA_006395795.1_PDT000509801.1
505	GCA_006396035.1_PDT000509810.1
506	GCA_006396375.1_PDT000509836.1
507	GCA_006396415.1_PDT000509838.1
508	GCA_006396435.1_PDT000509837.1
509	GCA_006400815.1_PDT000519462.1		+
510	GCA_006403335.1_PDT000519502.1		+
511	GCA_006403555.1_PDT000519511.1
512	GCA_006403995.1_PDT000519539.1
513	GCA_006404935.1_PDT000519599.1
514	GCA_006405465.1_PDT000519659.1
515	GCA_006406915.1_PDT000519689.1
516	GCA_006407415.1_PDT000519727.1
517	GCA_006418835.1_PDT000520469.1
518	GCA_006419655.1_PDT000520511.1
519	GCA_006421035.1_PDT000520602.1
520	GCA_006421095.1_PDT000520606.1
521	GCA_006431575.1_PDT000522089.1
522	GCA_006432015.1_PDT000522110.1
523	GCA_006432055.1_PDT000522123.1
524	GCA_006450335.1_PDT000522237.1
525	GCA_006450955.1_PDT000522257.1
526	GCA_006451375.1_PDT000522263.1
527	GCA_006457045.1_PDT000522725.1
528	GCA_006461645.1_PDT000523402.1
529	GCA_006462685.1_PDT000523357.1
530	GCA_006486105.1_PDT000526290.1
531	GCA_006487965.1_PDT000526309.1
532	GCA_006534575.1_PDT000532722.1
533	GCA_006627725.1_PDT000039418.4		+
534	GCA_006627885.1_PDT000037274.4		+
535	GCA_006629425.1_PDT000035905.5
536	GCA_006629445.1_PDT000039415.4
537	GCA_006629485.1_PDT000036487.4
538	GCA_006629525.1_PDT000036474.4
539	GCA_006629565.1_PDT000036471.4
540	GCA_006629745.1_PDT000035821.4
541	GCA_006629845.1_PDT000031837.4
542	GCA_006629865.1_PDT000038700.4		+
543	GCA_006629905.1_PDT000039408.4
544	GCA_006629925.1_PDT000036485.4
545	GCA_006629945.1_PDT000038704.4		+
546	GCA_006629985.1_PDT000039411.4		+
547	GCA_006630085.1_PDT000036546.4
548	GCA_006630105.1_PDT000036844.4
549	GCA_006630145.1_PDT000029616.4
550	GCA_006630165.1_PDT000035593.4
551	GCA_006630245.1_PDT000036840.4		+
552	GCA_006630305.1_PDT000031769.4
553	GCA_006630325.1_PDT000031840.4		+
554	GCA_006630365.1_PDT000031839.4
555	GCA_006630445.1_PDT000031484.4
556	GCA_006630465.1_PDT000032044.4		+
557	GCA_006630525.1_PDT000025170.4
558	GCA_006630665.1_PDT000024354.4
559	GCA_006630685.1_PDT000029619.4
560	GCA_006630785.1_PDT000025516.4
561	GCA_006630845.1_PDT000054631.3
562	GCA_006630885.1_PDT000031397.4
563	GCA_006630925.1_PDT000031480.4
564	GCA_006631025.1_PDT000024356.4
565	GCA_006631225.1_PDT000029621.4
566	GCA_006631405.1_PDT000035589.4
567	GCA_006631425.1_PDT000031504.4
568	GCA_006631445.1_PDT000051254.3		+
569	GCA_006631505.1_PDT000004294.4
570	GCA_006631845.1_PDT000003853.4
571	GCA_006631885.1_PDT000029617.4
572	GCA_006631965.1_PDT000024333.4
573	GCA_006632005.1_PDT000004388.4
574	GCA_006632045.1_PDT000004362.4
575	GCA_006632905.1_PDT000060651.3
576	GCA_006633005.1_PDT000067324.3
577	GCA_006633025.1_PDT000086520.3
578	GCA_006633125.1_PDT000067406.3
579	GCA_006633205.1_PDT000067424.3		+
580	GCA_006633245.1_PDT000085178.3
581	GCA_006633265.1_PDT000085206.3
582	GCA_006633325.1_PDT000085064.3
583	GCA_006633365.1_PDT000085201.3
584	GCA_006633425.1_PDT000134329.3
585	GCA_006633705.1_PDT000060271.3
586	GCA_006633745.1_PDT000067423.3
587	GCA_006633785.1_PDT000060534.3
588	GCA_006633805.1_PDT000060747.3		+
589	GCA_006633925.1_PDT000064863.3
590	GCA_006633945.1_PDT000065446.3
591	GCA_006634045.1_PDT000067822.3
592	GCA_006634145.1_PDT000067038.3
593	GCA_006634165.1_PDT000067215.3
594	GCA_006634305.1_PDT000067469.3
595	GCA_006634345.1_PDT000069095.3
596	GCA_006634365.1_PDT000067818.3
597	GCA_006634445.1_PDT000069440.3
598	GCA_006634465.1_PDT000069168.4		+
599	GCA_006634505.1_PDT000069484.3
600	GCA_006634545.1_PDT000069814.3
601	GCA_006634665.1_PDT000070007.3		+
602	GCA_006634925.1_PDT000085279.3
603	GCA_006634975.1_PDT000085899.4		+
604	GCA_006635205.1_PDT000087038.3
605	GCA_006635245.1_PDT000086913.3
606	GCA_006635305.1_PDT000087386.3		+
607	GCA_006650785.1_PDT000001024.8
608	GCA_006651065.1_PDT000069772.5
609	GCA_006651125.1_PDT000126498.6		+
610	GCA_006681465.1_PDT000393214.2
611	GCA_006682225.1_PDT000408973.2
612	GCA_006682365.1_PDT000412279.2
613	GCA_006682745.1_PDT000477084.2
614	GCA_006682955.1_PDT000485568.2		+
615	GCA_006684005.1_PDT000439593.2
616	GCA_006684105.1_PDT000478477.2
617	GCA_006685505.1_PDT000485593.2
618	GCA_006685665.1_PDT000485701.2
619	GCA_006686685.1_PDT000492517.2
620	GCA_006687445.1_PDT000036563.4
621	GCA_006687725.1_PDT000035912.4
622	GCA_006688045.1_PDT000036851.4		+
623	GCA_006688145.1_PDT000036841.4		+
624	GCA_006688585.1_PDT000036847.4
625	GCA_006688665.1_PDT000035825.4
626	GCA_006688765.1_PDT000037276.4
627	GCA_006688845.1_PDT000035916.4		+
628	GCA_006688905.1_PDT000035910.5
629	GCA_006689105.1_PDT000039406.4		+
630	GCA_006689265.1_PDT000039414.4		+
631	GCA_006689325.1_PDT000036846.4
632	GCA_006689565.1_PDT000035998.5
633	GCA_006689765.1_PDT000038701.4
634	GCA_006689875.1_PDT000038711.4
635	GCA_006690025.1_PDT000031503.4
636	GCA_006690045.1_PDT000031489.4
637	GCA_006690065.1_PDT000031768.4
638	GCA_006690285.1_PDT000035597.4		+
639	GCA_006690295.1_PDT000003968.4
640	GCA_006690365.1_PDT000003975.4		+
641	GCA_006690385.1_PDT000035595.4
642	GCA_006690505.1_PDT000029622.4
643	GCA_006690565.1_PDT000031391.4
644	GCA_006690625.1_PDT000031384.4
645	GCA_006690665.1_PDT000031511.4
646	GCA_006690865.1_PDT000003976.4		+
647	GCA_006690905.1_PDT000024340.4
648	GCA_006690945.1_PDT000024335.4		+
649	GCA_006690965.1_PDT000003875.4
650	GCA_006691265.1_PDT000025508.4
651	GCA_006691325.1_PDT000003974.4		+
652	GCA_006691485.1_PDT000049670.3		+
653	GCA_006691525.1_PDT000049675.3		+
654	GCA_006691765.1_PDT000049696.3
655	GCA_006692165.1_PDT000052289.3
656	GCA_006692185.1_PDT000052500.3
657	GCA_006692425.1_PDT000051276.3		+
658	GCA_006692745.1_PDT000060764.3
659	GCA_006692845.1_PDT000067040.3
660	GCA_006693005.1_PDT000077475.3		+
661	GCA_006693045.1_PDT000068701.3
662	GCA_006693065.1_PDT000086544.3		+
663	GCA_006693105.1_PDT000069164.4
664	GCA_006693145.1_PDT000067483.3
665	GCA_006693245.1_PDT000067340.3
666	GCA_006693285.1_PDT000067439.3
667	GCA_006693405.1_PDT000067339.4		+
668	GCA_006693425.1_PDT000067386.4
669	GCA_006693525.1_PDT000077477.3
670	GCA_006693545.1_PDT000085051.3		+
671	GCA_006693825.1_PDT000067364.3
672	GCA_006693905.1_PDT000067330.3
673	GCA_006694005.1_PDT000067377.3
674	GCA_006694065.1_PDT000067440.3		+
675	GCA_006694085.1_PDT000067416.3		+
676	GCA_006694205.1_PDT000067352.3
677	GCA_006694385.1_PDT000067448.3
678	GCA_006694405.1_PDT000085063.3
679	GCA_006694545.1_PDT000085073.3		+
680	GCA_006694625.1_PDT000067326.3
681	GCA_006694645.1_PDT000067441.3
682	GCA_006694765.1_PDT000085168.3		+
683	GCA_006694805.1_PDT000093957.3
684	GCA_006694965.1_PDT000139667.4		+
685	GCA_006695085.1_PDT000086539.3		+
686	GCA_006695165.1_PDT000085086.3
687	GCA_006695205.1_PDT000135102.4		+
688	GCA_006695385.1_PDT000086589.4
689	GCA_006695565.1_PDT000086850.3		+
690	GCA_006695705.1_PDT000086475.3
691	GCA_006695765.1_PDT000139702.4		+
692	GCA_006695775.1_PDT000085263.3
693	GCA_006695865.1_PDT000134331.3
694	GCA_006695885.1_PDT000134327.3		+
695	GCA_006696225.1_PDT000093270.3
696	GCA_006713085.1_PDT000053737.6
697	GCA_006713345.1_PDT000030533.7
698	GCA_006714105.1_PDT000069795.5
699	GCA_006714425.1_PDT000085062.5
700	GCA_006746385.1_PDT000423075.2
701	GCA_006747465.1_PDT000467123.2		+
702	GCA_006748885.1_PDT000482052.2
703	GCA_006749765.1_PDT000486959.2		+
704	GCA_006750045.1_PDT000485447.2
705	GCA_006750965.1_PDT000489516.2
706	GCA_006752205.1_PDT000035922.4		+
707	GCA_006752445.1_PDT000035619.4
708	GCA_006752465.1_PDT000025519.4		+
709	GCA_006752565.1_PDT000039409.4		+
710	GCA_006753005.1_PDT000036564.4
711	GCA_006753245.1_PDT000031766.4
712	GCA_006753405.1_PDT000035903.5		+
713	GCA_006753465.1_PDT000035586.4
714	GCA_006753505.1_PDT000036850.4		+
715	GCA_006753525.1_PDT000035585.4
716	GCA_006753605.1_PDT000035896.5
717	GCA_006753625.1_PDT000025520.4		+
718	GCA_006753665.1_PDT000035926.4
719	GCA_006753875.1_PDT000035592.4
720	GCA_006754025.1_PDT000031481.4
721	GCA_006754175.1_PDT000031802.4
722	GCA_006754225.1_PDT000004290.4
723	GCA_006754245.1_PDT000036001.5		+
724	GCA_006754265.1_PDT000036484.4
725	GCA_006754485.1_PDT000031485.4
726	GCA_006754505.1_PDT000031801.4
727	GCA_006754565.1_PDT000037273.4
728	GCA_006754605.1_PDT000039416.4
729	GCA_006754645.1_PDT000003967.4		+
730	GCA_006754665.1_PDT000064858.3
731	GCA_006754845.1_PDT000049661.3
732	GCA_006754925.1_PDT000066829.3
733	GCA_006755145.1_PDT000024352.4
734	GCA_006755365.1_PDT000050260.3
735	GCA_006755425.1_PDT000063377.3
736	GCA_006755445.1_PDT000052182.3
737	GCA_006755465.1_PDT000050148.3		+
738	GCA_006755485.1_PDT000024336.4
739	GCA_006755505.1_PDT000024334.4
740	GCA_006755785.1_PDT000052499.3
741	GCA_006756015.1_PDT000052467.3
742	GCA_006756265.1_PDT000053790.3
743	GCA_006756285.1_PDT000053736.3		+
744	GCA_006756675.1_PDT000067223.3
745	GCA_006756895.1_PDT000067389.3		+
746	GCA_006756965.1_PDT000067477.3		+
747	GCA_006757005.1_PDT000067450.3		+
748	GCA_006757065.1_PDT000067474.3
749	GCA_006757105.1_PDT000060519.3
750	GCA_006757325.1_PDT000085068.3		+
751	GCA_006757345.1_PDT000067369.3
752	GCA_006757365.1_PDT000085069.3		+
753	GCA_006757405.1_PDT000067388.4		+
754	GCA_006757425.1_PDT000067378.3
755	GCA_006757465.1_PDT000085158.3
756	GCA_006757565.1_PDT000085280.3
757	GCA_006757605.1_PDT000067435.3
758	GCA_006757645.1_PDT000067849.3
759	GCA_006757865.1_PDT000085071.3		+
760	GCA_006757985.1_PDT000085243.3
761	GCA_006758045.1_PDT000085203.3
762	GCA_006758105.1_PDT000069139.3		+
763	GCA_006758205.1_PDT000067353.3
764	GCA_006758365.1_PDT000085103.3
765	GCA_006758585.1_PDT000067869.3
766	GCA_006759645.1_PDT000134332.3
767	GCA_006760165.1_PDT000092953.3		+
768	GCA_006760625.1_PDT000139661.4		+
769	GCA_006769525.1_PDT000030534.7		+
770	GCA_006770145.1_PDT000085056.5
771	GCA_006803805.1_PDT000409185.2
772	GCA_006806025.1_PDT000432271.2
773	GCA_006807035.1_PDT000479469.2
774	GCA_006807505.1_PDT000479799.2
775	GCA_006809445.1_PDT000488874.2
776	GCA_006811325.1_PDT000035999.5
777	GCA_006811385.1_PDT000035913.4		+
778	GCA_006811405.1_PDT000035584.4
779	GCA_006811485.1_PDT000035818.4		+
780	GCA_006811555.1_PDT000031834.4
781	GCA_006811765.1_PDT000036567.4
782	GCA_006811805.1_PDT000036568.4
783	GCA_006811885.1_PDT000038696.4		+
784	GCA_006812005.1_PDT000035172.4		+
785	GCA_006812065.1_PDT000039407.4
786	GCA_006812105.1_PDT000035587.4
787	GCA_006812165.1_PDT000025518.4		+
788	GCA_006812265.1_PDT000031486.4
789	GCA_006812285.1_PDT000052172.3		+
790	GCA_006812365.1_PDT000003963.4
791	GCA_006812385.1_PDT000003694.4
792	GCA_006812405.1_PDT000004405.4		+
793	GCA_006812445.1_PDT000032048.4
794	GCA_006812545.1_PDT000051944.3
795	GCA_006812605.1_PDT000051385.3
796	GCA_006812645.1_PDT000051509.3		+
797	GCA_006812685.1_PDT000051945.3
798	GCA_006812805.1_PDT000052464.3
799	GCA_006812945.1_PDT000052225.3
800	GCA_006813125.1_PDT000050142.3
801	GCA_006813145.1_PDT000067216.3
802	GCA_006813165.1_PDT000067354.3
803	GCA_006813215.1_PDT000067422.3
804	GCA_006813445.1_PDT000085499.3
805	GCA_006813565.1_PDT000067338.3
806	GCA_006813665.1_PDT000067817.3
807	GCA_006813765.1_PDT000069952.3
808	GCA_006813885.1_PDT000085205.3
809	GCA_006814085.1_PDT000067374.3
810	GCA_006815065.1_PDT000134346.3
811	GCA_006822125.1_PDT000137143.5
812	GCA_006836625.1_PDT000414293.2
813	GCA_006836995.1_PDT000479837.2
814	GCA_006916495.1_PDT000315641.1
815	GCA_006930515.1_PDT000317389.1
816	GCA_006931335.1_PDT000318600.1
817	GCA_006932515.1_PDT000318783.1
818	GCA_006974665.1_PDT000328281.1
819	GCA_006975245.1_PDT000327621.1
820	GCA_006975705.1_PDT000328341.1
821	GCA_006979005.1_PDT000330986.1
822	GCA_006981185.1_PDT000379106.1
823	GCA_006981485.1_PDT000379236.1
824	GCA_006982505.1_PDT000344022.1
825	GCA_006983025.1_PDT000343983.1
826	GCA_006983105.1_PDT000343998.1
827	GCA_006983225.1_PDT000344146.1
828	GCA_006983645.1_PDT000380019.1
829	GCA_006985025.1_PDT000345061.1
830	GCA_006985265.1_PDT000347600.1
831	GCA_006985485.1_PDT000345133.1
832	GCA_006985585.1_PDT000345111.1
833	GCA_006985605.1_PDT000345259.1
834	GCA_006985945.1_PDT000344219.1
835	GCA_006986105.1_PDT000344913.1
836	GCA_006986145.1_PDT000345262.1
837	GCA_006986605.1_PDT000344072.1
838	GCA_006986645.1_PDT000345261.1
839	GCA_006986665.1_PDT000344123.1
840	GCA_006986875.1_PDT000345320.1
841	GCA_006987125.1_PDT000347592.1
842	GCA_006987425.1_PDT000347777.1
843	GCA_006987585.1_PDT000349673.1
844	GCA_006988085.1_PDT000185712.2
845	GCA_006988385.1_PDT000382991.1
846	GCA_006988605.1_PDT000381544.1
847	GCA_006991545.1_PDT000406866.1
848	GCA_006992825.1_PDT000413993.1
849	GCA_006993445.1_PDT000338651.1
850	GCA_006993645.1_PDT000339201.1
851	GCA_006995545.1_PDT000339677.1
852	GCA_006997985.1_PDT000341872.1
853	GCA_006999735.1_PDT000342052.1
854	GCA_007006465.1_PDT000332885.1
855	GCA_007006965.1_PDT000332263.1
856	GCA_007011005.1_PDT000338123.1
857	GCA_007011645.1_PDT000337473.1
858	GCA_007012825.1_PDT000349802.1
859	GCA_007013425.1_PDT000350649.1
860	GCA_007013585.1_PDT000350000.1
861	GCA_007014045.1_PDT000350586.1
862	GCA_007014405.1_PDT000350691.1
863	GCA_007014545.1_PDT000351146.1
864	GCA_007015305.1_PDT000376422.1
865	GCA_007017425.1_PDT000376699.1
866	GCA_007017525.1_PDT000376591.1
867	GCA_007017655.1_PDT000377448.1
868	GCA_007017985.1_PDT000377633.1
869	GCA_007018245.1_PDT000378372.1
870	GCA_007115915.1_PDT000351703.1
871	GCA_007136745.1_PDT000315633.1
872	GCA_007139225.1_PDT000317288.1
873	GCA_007140565.1_PDT000317289.1
874	GCA_007141325.1_PDT000317338.1
875	GCA_007141725.1_PDT000317394.1
876	GCA_007145105.1_PDT000319335.1
877	GCA_007147245.1_PDT000320374.1
878	GCA_007151105.1_PDT000323708.1
879	GCA_007155725.1_PDT000325846.1
880	GCA_007161865.1_PDT000327499.1
881	GCA_007165285.1_PDT000328328.1
882	GCA_007173335.1_PDT000330609.1
883	GCA_007174955.1_PDT000330670.1		+
884	GCA_007187675.1_PDT000096639.3
885	GCA_007187855.1_PDT000096715.3
886	GCA_007190335.1_PDT000101811.2
887	GCA_007190375.1_PDT000101809.2
888	GCA_007190815.1_PDT000101826.2
889	GCA_007190835.1_PDT000101806.2
890	GCA_007191055.1_PDT000104694.2
891	GCA_007191475.1_PDT000102048.2
892	GCA_007192055.1_PDT000108254.2
893	GCA_007192415.1_PDT000103360.2
894	GCA_007192475.1_PDT000103356.2
895	GCA_007192535.1_PDT000104698.2
896	GCA_007192575.1_PDT000104702.2		+
897	GCA_007192635.1_PDT000103391.2
898	GCA_007192835.1_PDT000105698.2
899	GCA_007193155.1_PDT000106130.2
900	GCA_007193475.1_PDT000107301.2
901	GCA_007193925.1_PDT000108275.2
902	GCA_007193975.1_PDT000108258.2
903	GCA_007194195.1_PDT000110532.2
904	GCA_007194205.1_PDT000108285.2
905	GCA_007194255.1_PDT000101821.2
906	GCA_007194375.1_PDT000101819.2
907	GCA_007194815.1_PDT000110545.2
908	GCA_007194835.1_PDT000110543.2
909	GCA_007195295.1_PDT000112803.2
910	GCA_007195455.1_PDT000113012.2
911	GCA_007195515.1_PDT000110813.2
912	GCA_007195715.1_PDT000110812.2		+
913	GCA_007195755.1_PDT000113726.5		+
914	GCA_007195895.1_PDT000113734.2
915	GCA_007196075.1_PDT000114349.2
916	GCA_007196235.1_PDT000119779.2
917	GCA_007196355.1_PDT000113745.2
918	GCA_007196395.1_PDT000113753.2
919	GCA_007196415.1_PDT000113749.2		+
920	GCA_007196535.1_PDT000113755.2		+
921	GCA_007196575.1_PDT000115380.2
922	GCA_007196615.1_PDT000115381.2		+
923	GCA_007196635.1_PDT000115375.2
924	GCA_007196685.1_PDT000115377.2
925	GCA_007196795.1_PDT000115378.2
926	GCA_007197015.1_PDT000115386.2
927	GCA_007197275.1_PDT000119827.2
928	GCA_007199095.1_PDT000214308.2
929	GCA_007200675.1_PDT000206532.3
930	GCA_007203915.1_PDT000111298.2
931	GCA_007203955.1_PDT000111301.2
932	GCA_007203975.1_PDT000111304.2		+
933	GCA_007204045.1_PDT000111310.2
934	GCA_007204515.1_PDT000112700.2
935	GCA_007204535.1_PDT000112701.2
936	GCA_007205135.1_PDT000113637.2
937	GCA_007205155.1_PDT000113638.2
938	GCA_007213625.1_PDT000333411.1
939	GCA_007214595.1_PDT000333343.1
940	GCA_007217035.1_PDT000120759.2
941	GCA_007217295.1_PDT000120768.2
942	GCA_007217315.1_PDT000120779.2		+
943	GCA_007217425.1_PDT000120783.2		+
944	GCA_007217535.1_PDT000121073.2
945	GCA_007217715.1_PDT000121758.2
946	GCA_007217795.1_PDT000121773.2
947	GCA_007217835.1_PDT000121064.3
948	GCA_007217875.1_PDT000121772.2
949	GCA_007218335.1_PDT000122702.2
950	GCA_007218895.1_PDT000121749.2
951	GCA_007226595.1_PDT000123137.2
952	GCA_007226675.1_PDT000123236.2
953	GCA_007226895.1_PDT000123225.2
954	GCA_007227335.1_PDT000123529.2		+
955	GCA_007228735.1_PDT000125721.2
956	GCA_007228855.1_PDT000125729.2
957	GCA_007228895.1_PDT000125719.2
958	GCA_007229015.1_PDT000126487.2
959	GCA_007229315.1_PDT000130394.2
960	GCA_007229555.1_PDT000130379.2
961	GCA_007229835.1_PDT000130397.2
962	GCA_007229855.1_PDT000130396.2
963	GCA_007233055.1_PDT000211800.2
964	GCA_007235715.1_PDT000336352.1
965	GCA_007239595.1_PDT000337351.1
966	GCA_007240035.1_PDT000337961.1
967	GCA_007245675.1_PDT000339096.1
968	GCA_007246915.1_PDT000338667.1
969	GCA_007248905.1_PDT000336350.1
970	GCA_007249895.1_PDT000339498.1
971	GCA_007252695.1_PDT000340213.1
972	GCA_007253875.1_PDT000341221.1
973	GCA_007258665.1_PDT000341922.1
974	GCA_007259625.1_PDT000341509.1
975	GCA_007261505.1_PDT000342477.1
976	GCA_007262365.1_PDT000342547.1
977	GCA_007264765.1_PDT000342839.1
978	GCA_007265265.1_PDT000342840.1
979	GCA_007265645.1_PDT000343966.1
980	GCA_007266865.1_PDT000343991.1
981	GCA_007267225.1_PDT000344011.1
982	GCA_007267325.1_PDT000344039.1
983	GCA_007267355.1_PDT000344050.1
984	GCA_007267505.1_PDT000344025.1		+
985	GCA_007267625.1_PDT000344024.1
986	GCA_007267845.1_PDT000344250.1
987	GCA_007267945.1_PDT000344263.1
988	GCA_007267985.1_PDT000344075.1
989	GCA_007268105.1_PDT000344125.1
990	GCA_007268145.1_PDT000345048.1
991	GCA_007268165.1_PDT000344185.1
992	GCA_007268205.1_PDT000344262.1
993	GCA_007268325.1_PDT000344235.1
994	GCA_007268345.1_PDT000344189.1
995	GCA_007268385.1_PDT000344203.1
996	GCA_007268445.1_PDT000344201.1
997	GCA_007269225.1_PDT000344265.1
998	GCA_007269285.1_PDT000344922.1
999	GCA_007269365.1_PDT000344275.1
1000	GCA_007269465.1_PDT000344272.1
1001	GCA_007269575.1_PDT000344893.1
1002	GCA_007269835.1_PDT000344907.1
1003	GCA_007269935.1_PDT000345054.1
1004	GCA_007270035.1_PDT000344997.1
1005	GCA_007270095.1_PDT000345000.1
1006	GCA_007270135.1_PDT000344996.1
1007	GCA_007270355.1_PDT000344923.1
1008	GCA_007270535.1_PDT000345044.1
1009	GCA_007270655.1_PDT000345047.1
1010	GCA_007271155.1_PDT000345125.1
1011	GCA_007271215.1_PDT000345129.1
1012	GCA_007271275.1_PDT000345118.1
1013	GCA_007271295.1_PDT000345068.1
1014	GCA_007271435.1_PDT000347587.1
1015	GCA_007271455.1_PDT000345220.1
1016	GCA_007271635.1_PDT000345229.1
1017	GCA_007271755.1_PDT000345321.1
1018	GCA_007271815.1_PDT000347583.1
1019	GCA_007272195.1_PDT000345250.1
1020	GCA_007272375.1_PDT000345256.1
1021	GCA_007272535.1_PDT000345223.1
1022	GCA_007272545.1_PDT000345260.1		+
1023	GCA_007272635.1_PDT000345226.1
1024	GCA_007272835.1_PDT000347620.1
1025	GCA_007272985.1_PDT000345285.1		+
1026	GCA_007273655.1_PDT000347706.1
1027	GCA_007274015.1_PDT000347684.1
1028	GCA_007274115.1_PDT000347679.1
1029	GCA_007274895.1_PDT000347596.1
1030	GCA_007275475.1_PDT000347683.1
1031	GCA_007275495.1_PDT000347730.1
1032	GCA_007275595.1_PDT000347642.1
1033	GCA_007277135.1_PDT000349837.1		+
1034	GCA_007277835.1_PDT000349927.1
1035	GCA_007277955.1_PDT000349971.1
1036	GCA_007278335.1_PDT000349732.1		+
1037	GCA_007282075.1_PDT000350137.1
1038	GCA_007282095.1_PDT000350631.1		+
1039	GCA_007282475.1_PDT000350096.1
1040	GCA_007284155.1_PDT000351256.1
1041	GCA_007285435.1_PDT000351108.1
1042	GCA_007285635.1_PDT000351149.1
1043	GCA_007286275.1_PDT000351227.1
1044	GCA_007286375.1_PDT000351238.1		+
1045	GCA_007289835.1_PDT000376509.1
1046	GCA_007292295.1_PDT000377501.1
1047	GCA_007292375.1_PDT000377435.1
1048	GCA_007293555.1_PDT000378369.1
1049	GCA_007294135.1_PDT000377680.1
1050	GCA_007296355.1_PDT000379042.1
1051	GCA_007296575.1_PDT000379059.1
1052	GCA_007297975.1_PDT000379146.1
1053	GCA_007298875.1_PDT000378515.1
1054	GCA_007300065.1_PDT000379923.1
1055	GCA_007300215.1_PDT000379889.1
1056	GCA_007300775.1_PDT000379917.1
1057	GCA_007301195.1_PDT000379990.1
1058	GCA_007301635.1_PDT000381493.1
1059	GCA_007303335.1_PDT000381655.1
1060	GCA_007310255.1_PDT000384570.1
1061	GCA_007310555.1_PDT000384573.1
1062	GCA_007311275.1_PDT000383313.1
1063	GCA_007312095.1_PDT000383293.1
1064	GCA_007313175.1_PDT000384700.1
1065	GCA_007314535.1_PDT000380544.1
1066	GCA_007315455.1_PDT000380114.1		+
1067	GCA_007316495.1_PDT000380519.1
1068	GCA_007319395.1_PDT000380542.1
1069	GCA_007320395.1_PDT000386424.1
1070	GCA_007322035.1_PDT000386493.1
1071	GCA_007324455.1_PDT000388212.1
1072	GCA_007324775.1_PDT000388243.1
1073	GCA_007325995.1_PDT000388174.1		+
1074	GCA_007326055.1_PDT000388190.1
1075	GCA_007326275.1_PDT000388292.1
1076	GCA_007326615.1_PDT000388309.1
1077	GCA_007330395.1_PDT000390137.1
1078	GCA_007331015.1_PDT000391831.1
1079	GCA_007331295.1_PDT000391821.1
1080	GCA_007332275.1_PDT000393086.1
1081	GCA_007334775.1_PDT000394311.1
1082	GCA_007335515.1_PDT000394349.1
1083	GCA_007335635.1_PDT000394370.1
1084	GCA_007336575.1_PDT000395714.1
1085	GCA_007336655.1_PDT000396211.1
1086	GCA_007336785.1_PDT000396219.1
1087	GCA_007339695.1_PDT000398414.1
1088	GCA_007340185.1_PDT000398408.1		+
1089	GCA_007340235.1_PDT000398432.1
1090	GCA_007340495.1_PDT000398426.1
1091	GCA_007344325.1_PDT000399732.1
1092	GCA_007345655.1_PDT000400191.1
1093	GCA_007345915.1_PDT000402786.1
1094	GCA_007345975.1_PDT000402822.1
1095	GCA_007345995.1_PDT000402821.1
1096	GCA_007346515.1_PDT000402834.1
1097	GCA_007346715.1_PDT000402829.1
1098	GCA_007346855.1_PDT000403160.1
1099	GCA_007346935.1_PDT000403173.1
1100	GCA_007347055.1_PDT000403533.1
1101	GCA_007347265.1_PDT000403495.1
1102	GCA_007347435.1_PDT000403795.1
1103	GCA_007347635.1_PDT000403545.1
1104	GCA_007347685.1_PDT000403647.1
1105	GCA_007347955.1_PDT000403505.1
1106	GCA_007348955.1_PDT000403202.1
1107	GCA_007349015.1_PDT000403154.1
1108	GCA_007349155.1_PDT000403188.1		+
1109	GCA_007349255.1_PDT000403496.1
1110	GCA_007349975.1_PDT000406710.1
1111	GCA_007350535.1_PDT000406797.1
1112	GCA_007351535.1_PDT000405516.1
1113	GCA_007353115.1_PDT000408691.1
1114	GCA_007353555.1_PDT000408827.1		+
1115	GCA_007354175.1_PDT000408759.1
1116	GCA_007355055.1_PDT000408822.1
1117	GCA_007355255.1_PDT000410365.1
1118	GCA_007355875.1_PDT000408854.1
1119	GCA_007355955.1_PDT000408864.1
1120	GCA_007356235.1_PDT000408836.1
1121	GCA_007356275.1_PDT000408835.1		+
1122	GCA_007356495.1_PDT000408929.1		+
1123	GCA_007356955.1_PDT000408894.1
1124	GCA_007359455.1_PDT000411089.1
1125	GCA_007360635.1_PDT000412182.1
1126	GCA_007363115.1_PDT000413151.1
1127	GCA_007363155.1_PDT000412894.1
1128	GCA_007364055.1_PDT000413160.1
1129	GCA_007364425.1_PDT000413970.1
1130	GCA_007365045.1_PDT000413197.1
1131	GCA_007365925.1_PDT000413941.1
1132	GCA_007368785.1_PDT000414812.1
1133	GCA_007370735.1_PDT000415328.1		+
1134	GCA_007377805.1_PDT000418555.1
1135	GCA_007380825.1_PDT000418715.1
1136	GCA_007381605.1_PDT000421908.1
1137	GCA_007384945.1_PDT000422661.1
1138	GCA_007387865.1_PDT000426957.1
1139	GCA_007390235.1_PDT000428766.1
1140	GCA_007391965.1_PDT000430307.1
1141	GCA_007393835.1_PDT000431850.1
1142	GCA_007394455.1_PDT000433926.1
1143	GCA_007395615.1_PDT000434198.1
1144	GCA_007396815.1_PDT000439596.1
1145	GCA_007396835.1_PDT000439365.1
1146	GCA_007396935.1_PDT000434240.1
1147	GCA_007396955.1_PDT000439595.1
1148	GCA_007397095.1_PDT000439594.1
1149	GCA_007397805.1_PDT000436165.1
1150	GCA_007398055.1_PDT000439387.1		+
1151	GCA_007398735.1_PDT000439626.1
1152	GCA_007398935.1_PDT000440511.1		+
1153	GCA_007400625.1_PDT000442814.1		+
1154	GCA_007401935.1_PDT000452426.1
1155	GCA_007402155.1_PDT000452483.1		+
1156	GCA_007403485.1_PDT000452748.1
1157	GCA_007404885.1_PDT000452900.1
1158	GCA_007406245.1_PDT000452965.1
1159	GCA_007406445.1_PDT000452975.1		+
1160	GCA_007406985.1_PDT000452925.1
1161	GCA_007407465.1_PDT000453842.1
1162	GCA_007407665.1_PDT000453032.1
1163	GCA_007408645.1_PDT000453893.1
1164	GCA_007408945.1_PDT000453970.1
1165	GCA_007410585.1_PDT000454554.1
1166	GCA_007416805.1_PDT000457934.1
1167	GCA_007417025.1_PDT000457939.1
1168	GCA_007417045.1_PDT000457936.1
1169	GCA_007417105.1_PDT000457935.1		+
1170	GCA_007417165.1_PDT000457668.1
1171	GCA_007417305.1_PDT000457945.1
1172	GCA_007417805.1_PDT000457566.1
1173	GCA_007418025.1_PDT000457940.1
1174	GCA_007418065.1_PDT000457941.1
1175	GCA_007418085.1_PDT000457951.1
1176	GCA_007418105.1_PDT000457950.1
1177	GCA_007418165.1_PDT000457955.1
1178	GCA_007418745.1_PDT000458661.1
1179	GCA_007419565.1_PDT000457984.1		+
1180	GCA_007420505.1_PDT000458798.1
1181	GCA_007424605.1_PDT000465123.1
1182	GCA_007425345.1_PDT000464535.1
1183	GCA_007430025.1_PDT000467206.1
1184	GCA_007431085.1_PDT000468392.1
1185	GCA_007432385.1_PDT000469670.1
1186	GCA_007436565.1_PDT000473504.1
1187	GCA_007437985.1_PDT000474121.1
1188	GCA_007438185.1_PDT000474274.1
1189	GCA_007440045.1_PDT000475472.1
1190	GCA_007461595.1_PDT000541723.1
1191	GCA_007465795.1_PDT000544267.1
1192	GCA_007506745.1_PDT000455505.1
1193	GCA_007507645.1_PDT000457609.1
1194	GCA_007507665.1_PDT000457641.1		+
1195	GCA_007510615.1_PDT000457666.1
1196	GCA_007510645.1_PDT000457942.1
1197	GCA_007510665.1_PDT000457937.1
1198	GCA_007517645.1_PDT000469657.1
1199	GCA_007518465.1_PDT000470786.1
1200	GCA_007520035.1_PDT000471347.1
1201	GCA_007523605.1_PDT000473925.1
1202	GCA_007525405.1_PDT000474050.1
1203	GCA_007527885.1_PDT000476794.1
1204	GCA_007528285.1_PDT000476350.1
1205	GCA_007532665.1_PDT000482789.1
1206	GCA_007532845.1_PDT000485329.1
1207	GCA_007532985.1_PDT000485323.1
1208	GCA_007533125.1_PDT000479332.1
1209	GCA_007534315.1_PDT000491135.1
1210	GCA_007535055.1_PDT000486916.1
1211	GCA_007536455.1_PDT000485750.1
1212	GCA_007539275.1_PDT000500667.1
1213	GCA_007543275.1_PDT000541722.1
1214	GCA_007583465.1_PDT000453008.1
1215	GCA_007583585.1_PDT000452943.1
1216	GCA_007584305.1_PDT000453911.1
1217	GCA_007584805.1_PDT000457954.1
1218	GCA_007586475.1_PDT000457671.1
1219	GCA_007586595.1_PDT000457938.1
1220	GCA_007586615.1_PDT000457947.1
1221	GCA_007586915.1_PDT000458066.1
1222	GCA_007587275.1_PDT000456969.1
1223	GCA_007588575.1_PDT000458308.1
1224	GCA_007588955.1_PDT000458587.1
1225	GCA_007593665.1_PDT000464726.1
1226	GCA_007597675.1_PDT000470632.1
1227	GCA_007598055.1_PDT000470716.1
1228	GCA_007599295.1_PDT000472627.1
1229	GCA_007599675.1_PDT000472706.1
1230	GCA_007601555.1_PDT000473645.1
1231	GCA_007608455.1_PDT000477497.1
1232	GCA_007611235.1_PDT000479281.1
1233	GCA_007611315.1_PDT000481509.1
1234	GCA_007612195.1_PDT000481613.1
1235	GCA_007613115.1_PDT000485751.1
1236	GCA_007613845.1_PDT000491625.1
1237	GCA_007614235.1_PDT000491133.1
1238	GCA_007619455.1_PDT000541736.1
1239	GCA_007621195.1_PDT000541731.1
1240	GCA_007651915.1_PDT000453952.1
1241	GCA_007652075.1_PDT000453942.1
1242	GCA_007653155.1_PDT000457952.1
1243	GCA_007653195.1_PDT000457949.1
1244	GCA_007653215.1_PDT000457944.1
1245	GCA_007654775.1_PDT000457958.1
1246	GCA_007654825.1_PDT000457953.1
1247	GCA_007654915.1_PDT000454714.1
1248	GCA_007655955.1_PDT000458198.1
1249	GCA_007660845.1_PDT000466324.1
1250	GCA_007662885.1_PDT000470709.1
1251	GCA_007663045.1_PDT000469503.1
1252	GCA_007664865.1_PDT000472761.1
1253	GCA_007669125.1_PDT000473473.1
1254	GCA_007669615.1_PDT000473659.1
1255	GCA_007675925.1_PDT000475773.1
1256	GCA_007684625.1_PDT000476823.1
1257	GCA_007685525.1_PDT000477395.1
1258	GCA_007686365.1_PDT000479261.1
1259	GCA_007686445.1_PDT000481488.1
1260	GCA_007686625.1_PDT000481491.1
1261	GCA_007686885.1_PDT000476767.1
1262	GCA_007688285.1_PDT000498350.1
1263	GCA_007696945.1_PDT000542807.1
1264	GCA_007696965.1_PDT000542801.1
1265	GCA_007708505.1_PDT000546905.1
1266	GCA_007710465.1_PDT000546964.1
1267	GCA_007741595.1_PDT000036696.4		+
1268	GCA_007741655.1_PDT000049048.3
1269	GCA_007741895.1_PDT000048788.3
1270	GCA_007741905.1_PDT000048778.3
1271	GCA_007741935.1_PDT000048766.3
1272	GCA_007742035.1_PDT000049016.3
1273	GCA_007742175.1_PDT000049033.3
1274	GCA_007742215.1_PDT000049147.3
1275	GCA_007742295.1_PDT000032084.4
1276	GCA_007742375.1_PDT000032082.4
1277	GCA_007742995.1_PDT000045876.4
1278	GCA_007743055.1_PDT000044374.4
1279	GCA_007743095.1_PDT000047607.4
1280	GCA_007743115.1_PDT000044368.4		+
1281	GCA_007743355.1_PDT000047602.4
1282	GCA_007743675.1_PDT000041966.4
1283	GCA_007743955.1_PDT000042153.4
1284	GCA_007744265.1_PDT000044367.4
1285	GCA_007745185.1_PDT000040591.4		+
1286	GCA_007745215.1_PDT000040589.4
1287	GCA_007745295.1_PDT000040593.4		+
1288	GCA_007745315.1_PDT000040592.4
1289	GCA_007745375.1_PDT000040594.4
1290	GCA_007745675.1_PDT000041321.6
1291	GCA_007745895.1_PDT000041651.4
1292	GCA_007746015.1_PDT000041659.4
1293	GCA_007746025.1_PDT000041652.4
1294	GCA_007746135.1_PDT000041673.4		+
1295	GCA_007746155.1_PDT000041682.4
1296	GCA_007746175.1_PDT000041687.4
1297	GCA_007746235.1_PDT000041680.4
1298	GCA_007746275.1_PDT000041672.4
1299	GCA_007746375.1_PDT000041676.4		+
1300	GCA_007746395.1_PDT000041683.4
1301	GCA_007746415.1_PDT000041684.4
1302	GCA_007750375.1_PDT000060723.3
1303	GCA_007750475.1_PDT000067484.4		+
1304	GCA_007750575.1_PDT000077469.3
1305	GCA_007750595.1_PDT000077494.3		+
1306	GCA_007750705.1_PDT000085262.3
1307	GCA_007751735.1_PDT000067363.3
1308	GCA_007751775.1_PDT000067383.3		+
1309	GCA_007751835.1_PDT000067381.3
1310	GCA_007752015.1_PDT000067821.3
1311	GCA_007752115.1_PDT000068715.3
1312	GCA_007752255.1_PDT000069089.3
1313	GCA_007752605.1_PDT000081253.3		+
1314	GCA_007752695.1_PDT000081218.3		+
1315	GCA_007752735.1_PDT000082705.4		+
1316	GCA_007752795.1_PDT000085072.3		+
1317	GCA_007752815.1_PDT000085055.3		+
1318	GCA_007752825.1_PDT000085028.3
1319	GCA_007752895.1_PDT000085065.3
1320	GCA_007752915.1_PDT000085070.3		+
1321	GCA_007753055.1_PDT000085085.3
1322	GCA_007753135.1_PDT000085162.3
1323	GCA_007753215.1_PDT000085164.3
1324	GCA_007753335.1_PDT000085179.3
1325	GCA_007753355.1_PDT000085236.3
1326	GCA_007753635.1_PDT000085908.4		+
1327	GCA_007753795.1_PDT000086538.3		+
1328	GCA_007753855.1_PDT000086541.3
1329	GCA_007753925.1_PDT000081181.3		+
1330	GCA_007754115.1_PDT000087034.3		+
1331	GCA_007754445.1_PDT000087389.3
1332	GCA_007754515.1_PDT000086851.3
1333	GCA_007754595.1_PDT000087071.3
1334	GCA_007754655.1_PDT000094004.3
1335	GCA_007754755.1_PDT000093998.3		+
1336	GCA_007754955.1_PDT000094010.3		+
1337	GCA_007754995.1_PDT000092949.3
1338	GCA_007755095.1_PDT000094008.3
1339	GCA_007755135.1_PDT000093271.3		+
1340	GCA_007755415.1_PDT000093959.3
1341	GCA_007755455.1_PDT000092952.3		+
1342	GCA_007755495.1_PDT000093960.3
1343	GCA_007755535.1_PDT000092951.3		+
1344	GCA_007755595.1_PDT000094003.3
1345	GCA_007755755.1_PDT000094711.3		+
1346	GCA_007755775.1_PDT000096945.3
1347	GCA_007755795.1_PDT000095343.3
1348	GCA_007755915.1_PDT000097345.3		+
1349	GCA_007755955.1_PDT000094908.3		+
1350	GCA_007755975.1_PDT000095342.3
1351	GCA_007756015.1_PDT000094710.3
1352	GCA_007756055.1_PDT000095344.3
1353	GCA_007756135.1_PDT000094915.3
1354	GCA_007756155.1_PDT000095451.3
1355	GCA_007756175.1_PDT000095452.3		+
1356	GCA_007756235.1_PDT000095369.3
1357	GCA_007756275.1_PDT000095454.3
1358	GCA_007756375.1_PDT000096608.3
1359	GCA_007756495.1_PDT000096716.4
1360	GCA_007756675.1_PDT000094705.3
1361	GCA_007756755.1_PDT000101818.3
1362	GCA_007756875.1_PDT000101812.3
1363	GCA_007757175.1_PDT000102375.3
1364	GCA_007757215.1_PDT000102373.3
1365	GCA_007757305.1_PDT000100157.3
1366	GCA_007757395.1_PDT000102372.3
1367	GCA_007757455.1_PDT000100333.3
1368	GCA_007757535.1_PDT000100848.3
1369	GCA_007757695.1_PDT000100849.3
1370	GCA_007757855.1_PDT000101214.4		+
1371	GCA_007757995.1_PDT000101344.3
1372	GCA_007758015.1_PDT000101361.3
1373	GCA_007758035.1_PDT000101348.3
1374	GCA_007758055.1_PDT000101355.3
1375	GCA_007758095.1_PDT000101410.3
1376	GCA_007758155.1_PDT000101412.3
1377	GCA_007758395.1_PDT000102365.3
1378	GCA_007758465.1_PDT000101827.3		+
1379	GCA_007758655.1_PDT000101839.3
1380	GCA_007758815.1_PDT000101955.3		+
1381	GCA_007758955.1_PDT000102047.3
1382	GCA_007759075.1_PDT000102357.3
1383	GCA_007759175.1_PDT000102737.3
1384	GCA_007759215.1_PDT000102748.3
1385	GCA_007759635.1_PDT000103388.3
1386	GCA_007759875.1_PDT000103395.3
1387	GCA_007760055.1_PDT000105704.3
1388	GCA_007760275.1_PDT000107297.3
1389	GCA_007760885.1_PDT000110541.3
1390	GCA_007760985.1_PDT000113723.3
1391	GCA_007761395.1_PDT000111307.3		+
1392	GCA_007761435.1_PDT000114504.3
1393	GCA_007761615.1_PDT000113724.3
1394	GCA_007761715.1_PDT000113784.3
1395	GCA_007761735.1_PDT000113783.3
1396	GCA_007761755.1_PDT000113785.3
1397	GCA_007761775.1_PDT000113782.3
1398	GCA_007761815.1_PDT000113786.3
1399	GCA_007761875.1_PDT000115379.3
1400	GCA_007762435.1_PDT000156386.4
1401	GCA_007762555.1_PDT000121149.4		+
1402	GCA_007762775.1_PDT000123135.3
1403	GCA_007762955.1_PDT000219851.4
1404	GCA_007762975.1_PDT000123528.3		+
1405	GCA_007763115.1_PDT000125368.3
1406	GCA_007763735.1_PDT000148817.3
1407	GCA_007765235.1_PDT000269252.4
1408	GCA_007765255.1_PDT000269292.4
1409	GCA_007765315.1_PDT000269245.4		+
1410	GCA_007765335.1_PDT000269231.4
1411	GCA_007765975.1_PDT000269100.4		+
1412	GCA_007766035.1_PDT000269391.4		+
1413	GCA_007766055.1_PDT000269117.4		+
1414	GCA_007766095.1_PDT000269392.4
1415	GCA_007766135.1_PDT000269410.4
1416	GCA_007766155.1_PDT000269442.4
1417	GCA_007766185.1_PDT000269437.4
1418	GCA_007766295.1_PDT000281412.4		+
1419	GCA_007766825.1_PDT000305773.4		+
1420	GCA_007790715.1_PDT000484220.1		+
1421	GCA_007791095.1_PDT000491137.1
1422	GCA_007791575.1_PDT000499207.2
1423	GCA_007793635.1_PDT000505513.2
1424	GCA_007806315.1_PDT000541725.1
1425	GCA_007806605.1_PDT000540411.1
1426	GCA_007806895.1_PDT000540426.1
1427	GCA_007807375.1_PDT000485330.1
1428	GCA_007807895.1_PDT000541733.1
1429	GCA_007812055.1_PDT000542785.1
1430	GCA_007814915.1_PDT000045861.4
1431	GCA_007815175.1_PDT000042158.4
1432	GCA_007815235.1_PDT000115374.3		+
1433	GCA_007815395.1_PDT000041206.4
1434	GCA_007816295.1_PDT000085047.3
1435	GCA_007816325.1_PDT000094909.3
1436	GCA_007816635.1_PDT000095341.3
1437	GCA_007816655.1_PDT000095338.3
1438	GCA_007816715.1_PDT000095453.3
1439	GCA_007817155.1_PDT000041968.4
1440	GCA_007817235.1_PDT000041670.4
1441	GCA_007818045.1_PDT000093962.3
1442	GCA_007818285.1_PDT000045858.4
1443	GCA_007818425.1_PDT000087049.3		+
1444	GCA_007819615.1_PDT000269407.4
1445	GCA_007857335.1_PDT000550139.1
1446	GCA_007894665.1_PDT000552748.1
1447	GCA_007903205.1_PDT000553665.1
1448	GCA_007906585.1_PDT000048769.3
1449	GCA_007906705.1_PDT000046525.4
1450	GCA_007906845.1_PDT000062585.3		+
1451	GCA_007906875.1_PDT000062562.3
1452	GCA_007906925.1_PDT000062591.3
1453	GCA_007906945.1_PDT000066827.2
1454	GCA_007906985.1_PDT000035594.4
1455	GCA_007907005.1_PDT000031798.3
1456	GCA_007907365.1_PDT000102747.2
1457	GCA_007907465.1_PDT000102374.3
1458	GCA_007907805.1_PDT000067368.3
1459	GCA_007907865.1_PDT000094708.3
1460	GCA_007907925.1_PDT000101345.3
1461	GCA_007907965.1_PDT000095455.3
1462	GCA_007907985.1_PDT000101408.3
1463	GCA_007908005.1_PDT000113746.3
1464	GCA_007910605.1_PDT000501674.1
1465	GCA_007910925.1_PDT000501678.1
1466	GCA_007971255.1_PDT000557425.1
1467	GCA_007972445.1_PDT000557427.1
1468	GCA_007976085.1_PDT000557494.1
1469	GCA_007983105.1_PDT000558079.1
1470	GCA_008007345.1_PDT000032586.2
1471	GCA_008007605.1_PDT000027669.2
1472	GCA_008008165.1_PDT000040345.2
1473	GCA_008008175.1_PDT000040993.2
1474	GCA_008008205.1_PDT000040996.2
1475	GCA_008008525.1_PDT000035236.2
1476	GCA_008008825.1_PDT000036695.2
1477	GCA_008009125.1_PDT000040991.2
1478	GCA_008009555.1_PDT000040344.2
1479	GCA_008009615.1_PDT000040997.2
1480	GCA_008009635.1_PDT000040995.2
1481	GCA_008009695.1_PDT000040998.2
1482	GCA_008009855.1_PDT000041018.2
1483	GCA_008009875.1_PDT000041020.2
1484	GCA_008009935.1_PDT000041026.2
1485	GCA_008009965.1_PDT000041028.2
1486	GCA_008009995.1_PDT000041027.2
1487	GCA_008010095.1_PDT000041029.2
1488	GCA_008011475.1_PDT000040992.2
1489	GCA_008013555.1_PDT000047656.2
1490	GCA_008019495.1_PDT000043483.5
1491	GCA_008024015.1_PDT000044942.3
1492	GCA_008025355.1_PDT000044945.3
1493	GCA_008025715.1_PDT000044833.3
1494	GCA_008025975.1_PDT000044939.3
1495	GCA_008025995.1_PDT000044937.3
1496	GCA_008026055.1_PDT000044941.3
1497	GCA_008026115.1_PDT000044950.3
1498	GCA_008026155.1_PDT000044953.3
1499	GCA_008026185.1_PDT000044956.3
1500	GCA_008026235.1_PDT000044957.3
1501	GCA_008026275.1_PDT000044955.3
1502	GCA_008026295.1_PDT000044959.3
1503	GCA_008026735.1_PDT000044940.3
1504	GCA_008026775.1_PDT000044944.3
1505	GCA_008026785.1_PDT000044938.3
1506	GCA_008026955.1_PDT000045934.3
1507	GCA_008027695.1_PDT000045971.3
1508	GCA_008029015.1_PDT000048701.3
1509	GCA_008029035.1_PDT000048695.3
1510	GCA_008029055.1_PDT000048703.3
1511	GCA_008029075.1_PDT000048697.3
1512	GCA_008029155.1_PDT000048708.3
1513	GCA_008029295.1_PDT000048722.3
1514	GCA_008029355.1_PDT000048718.3
1515	GCA_008036695.1_PDT000054561.2
1516	GCA_008046255.1_PDT000036269.3
1517	GCA_008046955.1_PDT000036531.3		+
1518	GCA_008047615.1_PDT000037286.3		+
1519	GCA_008047655.1_PDT000037289.3
1520	GCA_008047715.1_PDT000037288.3		+
1521	GCA_008047895.1_PDT000037567.3		+
1522	GCA_008048015.1_PDT000037930.3
1523	GCA_008049895.1_PDT000054775.2
1524	GCA_008050515.1_PDT000054848.2
1525	GCA_008051695.1_PDT000054946.2
1526	GCA_008061575.1_PDT000055834.2
1527	GCA_008065775.1_PDT000038492.3
1528	GCA_008065875.1_PDT000037358.3
1529	GCA_008065925.1_PDT000038476.3
1530	GCA_008066035.1_PDT000038557.3
1531	GCA_008066255.1_PDT000038561.3
1532	GCA_008066295.1_PDT000038562.3
1533	GCA_008066535.1_PDT000038480.3
1534	GCA_008066875.1_PDT000038568.3
1535	GCA_008067415.1_PDT000038636.3
1536	GCA_008067715.1_PDT000038637.3
1537	GCA_008068345.1_PDT000039686.3
1538	GCA_008068455.1_PDT000039694.3
1539	GCA_008069835.1_PDT000039070.3
1540	GCA_008070195.1_PDT000056146.2
1541	GCA_008070335.1_PDT000039220.3		+
1542	GCA_008071415.1_PDT000039066.3
1543	GCA_008095745.1_PDT000057159.2
1544	GCA_008100445.1_PDT000057547.2
1545	GCA_008101245.1_PDT000057682.2
1546	GCA_008109805.1_PDT000058460.2
1547	GCA_008111145.1_PDT000058518.2
1548	GCA_008112605.1_PDT000060036.2
1549	GCA_008113035.1_PDT000060037.2
1550	GCA_008113105.1_PDT000060038.2
1551	GCA_008113125.1_PDT000060041.2
1552	GCA_008113205.1_PDT000060042.2
1553	GCA_008113245.1_PDT000060040.2
1554	GCA_008113335.1_PDT000060039.2
1555	GCA_008114165.1_PDT000063671.2
1556	GCA_008115005.1_PDT000068433.2
1557	GCA_008115145.1_PDT000068419.2
1558	GCA_008115165.1_PDT000068432.2
1559	GCA_008115245.1_PDT000068415.2
1560	GCA_008115825.1_PDT000068394.2
1561	GCA_008115865.1_PDT000068531.2
1562	GCA_008115895.1_PDT000068399.2
1563	GCA_008115965.1_PDT000068503.2
1564	GCA_008115985.1_PDT000068576.2
1565	GCA_008116005.1_PDT000068516.2
1566	GCA_008116105.1_PDT000068578.2
1567	GCA_008116245.1_PDT000068589.2
1568	GCA_008116325.1_PDT000068454.2
1569	GCA_008116365.1_PDT000068430.2
1570	GCA_008116485.1_PDT000001387.4
1571	GCA_008116525.1_PDT000068420.2
1572	GCA_008116645.1_PDT000068457.2
1573	GCA_008118205.1_PDT000056802.2
1574	GCA_008124065.1_ASM812406v1		+
1575	GCA_008201265.1_PDT000558445.1		+
1576	GCA_008204465.1_PDT000558449.1		+
1577	GCA_008227025.1_PDT000559951.1
1578	GCA_008227065.1_PDT000559943.1
1579	GCA_008227745.1_PDT000559977.1
1580	GCA_008229025.1_PDT000560024.1
1581	GCA_008252425.1_PDT000573935.1
1582	GCA_008339365.1_PDT000579549.1
1583	GCA_008339445.1_PDT000579547.1
1584	GCA_008341965.1_PDT000579517.1
1585	GCA_008342525.1_PDT000579556.1
1586	GCA_008342685.1_PDT000579561.1
1587	GCA_008365865.1_PDT000058735.2
1588	GCA_008404065.1_PDT000085912.2
1589	GCA_008404175.1_PDT000085831.2		+
1590	GCA_008404385.1_PDT000085850.2
1591	GCA_008404405.1_PDT000085847.2		+
1592	GCA_008404445.1_PDT000085851.2
1593	GCA_008404485.1_PDT000086011.2
1594	GCA_008404825.1_PDT000086095.2
1595	GCA_008405085.1_PDT000085979.2
1596	GCA_008405165.1_PDT000085981.2
1597	GCA_008405255.1_PDT000086018.5		+
1598	GCA_008405265.1_PDT000085993.2
1599	GCA_008405365.1_PDT000086054.2
1600	GCA_008405505.1_PDT000086060.2		+
1601	GCA_008405545.1_PDT000086076.2
1602	GCA_008405645.1_PDT000086077.2
1603	GCA_008405965.1_PDT000088555.3
1604	GCA_008406245.1_PDT000088559.3
1605	GCA_008406445.1_PDT000088560.3
1606	GCA_008406855.1_PDT000085863.3		+
1607	GCA_008406925.1_PDT000085865.3		+
1608	GCA_008406945.1_PDT000085885.3
1609	GCA_008407025.1_PDT000085886.7
1610	GCA_008408225.1_PDT000121132.2
1611	GCA_008409125.1_PDT000121210.2
1612	GCA_008411355.1_PDT000121498.2		+
1613	GCA_008412705.1_PDT000125272.3
1614	GCA_008413065.1_PDT000134920.2
1615	GCA_008414105.2_ASM841410v2
1616	GCA_008414755.1_PDT000134834.2
1617	GCA_008415145.1_PDT000134900.2
1618	GCA_008415525.1_PDT000134974.2
1619	GCA_008423985.1_PDT000135035.2
1620	GCA_008424305.1_PDT000135036.2
1621	GCA_008424505.1_PDT000135060.2
1622	GCA_008424625.1_PDT000135068.2
1623	GCA_008424765.1_PDT000135114.2		+
1624	GCA_008425105.1_PDT000135156.2
1625	GCA_008425235.1_PDT000135163.2
1626	GCA_008425325.1_PDT000135187.2
1627	GCA_008425445.1_PDT000135188.2
1628	GCA_008425725.1_PDT000135252.2
1629	GCA_008426005.1_PDT000135283.2
1630	GCA_008426205.1_PDT000135300.2
1631	GCA_008426225.1_PDT000135303.2
1632	GCA_008426845.1_PDT000136401.2
1633	GCA_008430245.1_PDT000186979.2		+
1634	GCA_008431025.1_PDT000167818.2
1635	GCA_008431105.1_PDT000167816.2
1636	GCA_008435205.1_PDT000198167.2
1637	GCA_008439585.1_PDT000284073.2
1638	GCA_008439925.1_PDT000288220.2
1639	GCA_008440845.1_PDT000308015.2
1640	GCA_008443345.1_PDT000316310.1
1641	GCA_008444885.1_PDT000323489.1
1642	GCA_008446005.1_PDT000325563.1
1643	GCA_008446205.1_PDT000327712.1
1644	GCA_008447865.1_PDT000333092.1
1645	GCA_008451305.1_PDT000344156.1
1646	GCA_008451465.1_PDT000344294.1
1647	GCA_008451965.1_PDT000345192.1
1648	GCA_008452995.1_PDT000353323.1
1649	GCA_008454215.1_PDT000352111.1
1650	GCA_008456765.1_PDT000359491.1
1651	GCA_008456965.1_PDT000359387.1		+
1652	GCA_008457785.1_PDT000359600.1		+
1653	GCA_008458545.1_PDT000360916.1
1654	GCA_008459845.1_PDT000365489.1
1655	GCA_008460585.1_PDT000367686.1
1656	GCA_008461905.1_PDT000390639.1		+
1657	GCA_008463925.1_PDT000390651.1		+
1658	GCA_008463945.1_PDT000390654.1		+
1659	GCA_008468085.1_PDT000085848.2
1660	GCA_008468155.1_PDT000052107.3
1661	GCA_008468305.1_PDT000088557.3
1662	GCA_008468585.1_PDT000086029.3
1663	GCA_008469845.1_PDT000088556.3
1664	GCA_008469905.1_PDT000088561.3
1665	GCA_008470225.1_PDT000088558.3		+
1666	GCA_008470505.1_PDT000086012.2
1667	GCA_008470865.1_PDT000108242.2
1668	GCA_008471945.1_PDT000121159.2
1669	GCA_008474545.1_PDT000121514.2		+
1670	GCA_008476105.1_PDT000131741.2		+
1671	GCA_008476525.1_PDT000134841.2
1672	GCA_008477125.1_PDT000134910.2
1673	GCA_008477355.1_PDT000134976.2
1674	GCA_008477645.1_PDT000135709.2
1675	GCA_008477875.1_PDT000135065.2
1676	GCA_008477905.1_PDT000135266.2
1677	GCA_008477965.1_PDT000135086.2
1678	GCA_008478165.1_PDT000135074.2
1679	GCA_008478405.1_PDT000135247.2
1680	GCA_008478745.1_PDT000135096.2
1681	GCA_008478865.1_PDT000135042.2
1682	GCA_008478965.1_PDT000135191.2
1683	GCA_008479005.1_PDT000135193.2
1684	GCA_008479225.1_PDT000135195.2
1685	GCA_008479615.1_PDT000135233.2
1686	GCA_008479685.1_PDT000135034.2
1687	GCA_008479805.1_PDT000135118.2
1688	GCA_008482225.1_PDT000161334.2
1689	GCA_008482245.1_PDT000161341.2		+
1690	GCA_008487925.1_PDT000227427.2
1691	GCA_008489285.1_PDT000235484.2
1692	GCA_008493905.1_PDT000317674.1
1693	GCA_008494745.1_PDT000320760.1
1694	GCA_008499045.1_PDT000340633.1
1695	GCA_008499665.1_PDT000068753.4
1696	GCA_008499905.1_PDT000338378.1
1697	GCA_008500105.1_PDT000340637.1
1698	GCA_008500545.1_PDT000340631.1
1699	GCA_008501165.1_PDT000345186.1
1700	GCA_008503005.1_PDT000355071.1
1701	GCA_008504765.1_PDT000364471.1
1702	GCA_008505525.1_PDT000359449.1
1703	GCA_008506565.1_PDT000359569.1		+
1704	GCA_008508145.1_PDT000365501.1
1705	GCA_008508475.1_PDT000372561.1
1706	GCA_008509055.1_PDT000371764.1
1707	GCA_008512135.1_PDT000052098.3
1708	GCA_008514975.1_PDT000085890.3
1709	GCA_008515095.1_PDT000086080.2
1710	GCA_008515355.1_PDT000085891.3
1711	GCA_008515375.1_PDT000085982.2
1712	GCA_008516265.1_PDT000085930.2		+
1713	GCA_008517265.1_PDT000121131.2
1714	GCA_008517465.1_PDT000115177.2
1715	GCA_008517745.1_PDT000121167.2
1716	GCA_008518785.1_PDT000121401.2
1717	GCA_008520965.1_PDT000134903.2
1718	GCA_008521205.1_PDT000135174.2
1719	GCA_008521285.1_PDT000134950.2
1720	GCA_008521485.1_PDT000134933.2
1721	GCA_008521885.1_PDT000135040.2
1722	GCA_008522165.1_PDT000134911.2
1723	GCA_008522405.1_PDT000134874.2
1724	GCA_008523085.1_PDT000135157.2
1725	GCA_008523245.1_PDT000135107.2
1726	GCA_008524345.1_PDT000135173.2
1727	GCA_008531155.1_PDT000234240.2
1728	GCA_008537575.1_PDT000390640.1		+
1729	GCA_008538015.1_PDT000359423.1
1730	GCA_008538275.1_PDT000359495.1		+
1731	GCA_008538415.1_PDT000359386.1		+
1732	GCA_008538525.1_PDT000359590.1		+
1733	GCA_008538675.1_PDT000365572.1
1734	GCA_008539335.1_PDT000359440.1
1735	GCA_008539675.1_PDT000360131.1
1736	GCA_008542095.1_PDT000336149.1
1737	GCA_008542185.1_PDT000068768.4
1738	GCA_008547635.1_PDT000321711.1
1739	GCA_008552215.1_PDT000085953.2		+
1740	GCA_008552695.1_PDT000135117.2
1741	GCA_008554275.1_PDT000584256.1
1742	GCA_008555045.1_PDT000353109.1
1743	GCA_008557195.1_PDT000584719.1
1744	GCA_008557355.1_PDT000584307.1
1745	GCA_008559595.1_PDT000316449.1
1746	GCA_008559755.1_PDT000313365.2
1747	GCA_008583355.1_PDT000063672.2
1748	GCA_008583905.1_PDT000060622.2
1749	GCA_008583925.1_PDT000060621.2
1750	GCA_008584005.1_PDT000060623.2
1751	GCA_008584025.1_PDT000060624.2
1752	GCA_008600105.1_PDT000588103.1
1753	GCA_008606405.1_PDT000064930.2
1754	GCA_008606745.1_PDT000064931.2
1755	GCA_008606805.1_PDT000064938.2
1756	GCA_008607065.1_PDT000064890.2
1757	GCA_008607205.1_PDT000064929.2
1758	GCA_008607255.1_PDT000065525.2
1759	GCA_008607845.1_PDT000067276.2
1760	GCA_008608145.1_PDT000065698.2
1761	GCA_008608205.1_PDT000065699.2
1762	GCA_008608225.1_PDT000065700.2
1763	GCA_008608265.1_PDT000065705.2
1764	GCA_008608585.1_PDT000066177.2
1765	GCA_008608765.1_PDT000065724.2
1766	GCA_008609005.1_PDT000067020.2
1767	GCA_008609405.1_PDT000067287.2
1768	GCA_008609865.1_PDT000069261.2
1769	GCA_008609885.1_PDT000068459.2
1770	GCA_008609925.1_PDT000069270.2
1771	GCA_008610245.1_PDT000067907.2
1772	GCA_008610325.1_PDT000068489.2
1773	GCA_008610545.1_PDT000068521.2
1774	GCA_008610585.1_PDT000068536.2
1775	GCA_008610605.1_PDT000068534.2
1776	GCA_008610625.1_PDT000068595.2
1777	GCA_008610645.1_PDT000068538.2
1778	GCA_008610685.1_PDT000068596.2
1779	GCA_008610865.1_PDT000068746.2
1780	GCA_008611005.1_PDT000069252.2
1781	GCA_008611045.1_PDT000069251.2
1782	GCA_008611145.1_PDT000069256.2
1783	GCA_008611165.1_PDT000069277.2
1784	GCA_008611185.1_PDT000069278.2
1785	GCA_008611845.1_PDT000069473.2
1786	GCA_008611885.1_PDT000069471.2
1787	GCA_008612105.1_PDT000072588.2
1788	GCA_008612115.1_PDT000072599.2
1789	GCA_008612265.1_PDT000069494.2
1790	GCA_008612365.1_PDT000072552.2
1791	GCA_008612645.1_PDT000072643.2
1792	GCA_008612705.1_PDT000072517.2
1793	GCA_008612765.1_PDT000072642.2
1794	GCA_008612885.1_PDT000072606.2
1795	GCA_008613125.1_PDT000072456.2
1796	GCA_008613165.1_PDT000072457.2
1797	GCA_008613205.1_PDT000072454.2
1798	GCA_008613225.1_PDT000072452.2
1799	GCA_008613245.1_PDT000072461.2
1800	GCA_008613265.1_PDT000072467.2
1801	GCA_008613325.1_PDT000072459.2
1802	GCA_008613365.1_PDT000072462.2
1803	GCA_008613465.1_PDT000072746.2
1804	GCA_008613565.1_PDT000072744.2
1805	GCA_008613795.1_PDT000077006.2
1806	GCA_008613925.1_PDT000077047.2		+
1807	GCA_008613985.1_PDT000078759.2
1808	GCA_008614025.1_PDT000081334.2
1809	GCA_008614105.1_PDT000078763.2
1810	GCA_008614225.1_PDT000078764.2
1811	GCA_008614345.1_PDT000081336.2
1812	GCA_008614625.1_PDT000069806.3
1813	GCA_008614745.1_PDT000069845.3
1814	GCA_008615085.1_PDT000078777.2
1815	GCA_008615265.1_PDT000081166.2
1816	GCA_008615285.1_PDT000081180.2
1817	GCA_008615325.1_PDT000081188.2
1818	GCA_008615375.1_PDT000081187.2
1819	GCA_008615425.1_PDT000081211.2
1820	GCA_008615465.1_PDT000081198.2
1821	GCA_008615505.1_PDT000081228.2
1822	GCA_008615585.1_PDT000081232.2
1823	GCA_008615605.1_PDT000081214.2
1824	GCA_008615645.1_PDT000081250.2
1825	GCA_008615955.1_PDT000082193.2
1826	GCA_008616095.1_PDT000082200.2
1827	GCA_008616375.1_PDT000081805.2		+
1828	GCA_008616475.1_PDT000086612.2
1829	GCA_008616535.1_PDT000082199.2
1830	GCA_008616595.1_PDT000082201.2
1831	GCA_008616615.1_PDT000082202.2
1832	GCA_008616675.1_PDT000081610.3
1833	GCA_008617335.1_PDT000085048.2
1834	GCA_008617735.1_PDT000081635.3
1835	GCA_008617755.1_PDT000030275.4		+
1836	GCA_008617775.1_PDT000086654.2
1837	GCA_008617975.1_PDT000086613.2
1838	GCA_008617995.1_PDT000081580.3
1839	GCA_008618055.1_PDT000081715.3
1840	GCA_008618155.1_PDT000081646.3
1841	GCA_008618395.1_PDT000082196.2
1842	GCA_008618435.1_PDT000082194.2
1843	GCA_008619015.1_PDT000082188.2
1844	GCA_008636245.1_PDT000072455.2
1845	GCA_008636805.1_PDT000072453.2
1846	GCA_008637025.1_PDT000072460.2
1847	GCA_008637785.1_PDT000072458.2
1848	GCA_008637985.1_PDT000072743.2		+
1849	GCA_008638465.1_PDT000082220.2
1850	GCA_008638545.1_PDT000082221.2		+
1851	GCA_008638565.1_PDT000082219.2
1852	GCA_008638605.1_PDT000082222.2
1853	GCA_008638645.1_PDT000082223.2
1854	GCA_008639145.1_PDT000082205.2
1855	GCA_008639215.1_PDT000082213.2
1856	GCA_008639245.1_PDT000082212.2
1857	GCA_008639485.1_PDT000082297.2
1858	GCA_008639505.1_PDT000082294.2
1859	GCA_008639545.1_PDT000082295.2
1860	GCA_008639585.1_PDT000082371.2
1861	GCA_008639625.1_PDT000082293.2
1862	GCA_008639765.1_PDT000082358.2
1863	GCA_008639845.1_PDT000082269.2
1864	GCA_008639885.1_PDT000082289.2
1865	GCA_008640085.1_PDT000082338.2
1866	GCA_008640105.1_PDT000082337.2
1867	GCA_008641165.1_PDT000082394.2
1868	GCA_008641205.1_PDT000082392.2
1869	GCA_008641225.1_PDT000082393.2
1870	GCA_008641335.1_PDT000082396.2
1871	GCA_008643075.1_PDT000086690.2
1872	GCA_008643245.1_PDT000084110.2
1873	GCA_008643415.1_PDT000086909.2
1874	GCA_008645955.1_PDT000088622.2
1875	GCA_008646235.1_PDT000088553.2
1876	GCA_008646355.1_PDT000088554.2
1877	GCA_008646375.1_PDT000088562.2
1878	GCA_008646395.1_PDT000088564.2
1879	GCA_008646455.1_PDT000088563.2		+
1880	GCA_008646475.1_PDT000088565.2		+
1881	GCA_008646535.1_PDT000088568.2
1882	GCA_008646555.1_PDT000088566.2		+
1883	GCA_008646675.1_PDT000092296.2
1884	GCA_008646695.1_PDT000092301.2		+
1885	GCA_008646995.1_PDT000094847.2
1886	GCA_008647895.1_PDT000093259.2
1887	GCA_008647955.1_PDT000093281.2
1888	GCA_008649795.1_PDT000094932.2
1889	GCA_008651455.1_PDT000083309.2
1890	GCA_008651695.1_PDT000082881.2
1891	GCA_008652155.1_PDT000081621.3
1892	GCA_008653675.1_PDT000085686.2
1893	GCA_008654255.1_PDT000086420.2
1894	GCA_008654575.1_PDT000095167.2
1895	GCA_008654935.1_PDT000095300.2
1896	GCA_008656585.1_PDT000082599.2
1897	GCA_008656615.1_PDT000082600.2
1898	GCA_008656635.1_PDT000082602.2
1899	GCA_008656655.1_PDT000082601.2
1900	GCA_008656675.1_PDT000082603.2
1901	GCA_008656695.1_PDT000082604.2
1902	GCA_008657675.1_PDT000085092.2
1903	GCA_008657715.1_PDT000085094.2
1904	GCA_008657995.1_PDT000095615.2
1905	GCA_008658275.1_PDT000095849.2
1906	GCA_008658295.1_PDT000095613.2
1907	GCA_008669415.1_PDT000100839.2
1908	GCA_008669435.1_PDT000100838.2		+
1909	GCA_008674465.1_PDT000100797.2
1910	GCA_008674595.1_PDT000100794.2
1911	GCA_008674895.1_PDT000100793.2
1912	GCA_008674995.1_PDT000100795.2
1913	GCA_008675395.1_PDT000096204.2
1914	GCA_008675575.1_PDT000096227.2
1915	GCA_008675715.1_PDT000096803.2
1916	GCA_008676915.1_PDT000100788.2
1917	GCA_008676935.1_PDT000100780.2
1918	GCA_008676955.1_PDT000100789.2
1919	GCA_008676975.1_PDT000100801.2		+
1920	GCA_008676995.1_PDT000100791.2		+
1921	GCA_008677015.1_PDT000100792.2
1922	GCA_008677025.1_PDT000100800.2		+
1923	GCA_008677055.1_PDT000100798.2
1924	GCA_008677075.1_PDT000100827.2
1925	GCA_008677095.1_PDT000100829.2
1926	GCA_008677115.1_PDT000100799.2		+
1927	GCA_008677135.1_PDT000100832.2		+
1928	GCA_008677155.1_PDT000100833.2
1929	GCA_008677175.1_PDT000100828.2
1930	GCA_008677195.1_PDT000100834.2
1931	GCA_008677215.1_PDT000100830.2
1932	GCA_008677235.1_PDT000100836.2
1933	GCA_008677255.1_PDT000100802.2		+
1934	GCA_008677275.1_PDT000100837.2		+
1935	GCA_008677295.1_PDT000100831.2
1936	GCA_008677315.1_PDT000100835.2		+
1937	GCA_008677325.1_PDT000100841.2
1938	GCA_008677355.1_PDT000100840.2		+
1939	GCA_008679215.1_PDT000100796.2
1940	GCA_008691025.1_PDT000095614.2
1941	GCA_008691065.1_PDT000095617.2
1942	GCA_008691125.1_PDT000095618.2
1943	GCA_008691245.1_PDT000095638.2
1944	GCA_008691625.1_PDT000095666.2
1945	GCA_008691765.1_PDT000095865.2
1946	GCA_008691785.1_PDT000095866.2
1947	GCA_008691805.1_PDT000095869.2
1948	GCA_008691825.1_PDT000095867.2
1949	GCA_008691845.1_PDT000095868.2
1950	GCA_008727595.1_ASM872759v1
1951	GCA_008729515.1_PDT000095964.2
1952	GCA_008730575.1_PDT000097425.2
1953	GCA_008730755.1_PDT000097419.2
1954	GCA_008730835.1_PDT000098293.2
1955	GCA_008731135.1_PDT000098124.3
1956	GCA_008731455.1_PDT000098291.2
1957	GCA_008731535.1_PDT000098292.2
1958	GCA_008731815.1_PDT000098104.3
1959	GCA_008751335.1_PDT000099544.2
1960	GCA_008753055.1_PDT000099489.2
1961	GCA_008764635.1_PDT000100875.2
1962	GCA_008764835.1_PDT000100879.2
1963	GCA_008769615.1_PDT000100911.2		+
1964	GCA_008769835.1_PDT000100922.2		+
1965	GCA_008808735.1_PDT000113622.2
1966	GCA_008824225.1_PDT000119853.2
1967	GCA_008829305.1_PDT000119852.2
1968	GCA_008835425.1_PDT000066263.3
1969	GCA_008836585.1_PDT000125384.2		+
1970	GCA_008836605.1_PDT000125389.2
1971	GCA_008836705.1_PDT000068799.3
1972	GCA_008836725.1_PDT000070056.3
1973	GCA_008836785.1_PDT000066268.3
1974	GCA_008841985.1_PDT000601887.1
1975	GCA_008842945.1_PDT000119856.2
1976	GCA_008842965.1_PDT000119855.2
1977	GCA_008843025.1_PDT000119854.2
1978	GCA_008846825.1_PDT000106147.2
1979	GCA_008854825.1_PDT000125357.2
1980	GCA_008854885.1_PDT000125372.2
1981	GCA_008854965.1_PDT000066950.3
1982	GCA_008854985.1_PDT000069315.3
1983	GCA_008855045.1_PDT000125382.2
1984	GCA_008855185.1_PDT000068797.3
1985	GCA_008855245.1_PDT000070039.3
1986	GCA_008855265.1_PDT000066947.3
1987	GCA_008855305.1_PDT000070040.3
1988	GCA_008859725.1_PDT000600275.1
1989	GCA_008864665.1_PDT000601162.1
1990	GCA_008864885.1_PDT000072562.2
1991	GCA_008876585.1_PDT000122377.2
1992	GCA_008877805.1_PDT000122625.2
1993	GCA_008878245.1_PDT000122511.2
1994	GCA_008881245.1_PDT000125385.2
1995	GCA_008881685.1_PDT000125361.2
1996	GCA_008881725.1_PDT000125380.2
1997	GCA_008882365.1_PDT000066261.3
1998	GCA_008882685.1_PDT000068798.3
[truncated: 2,400 more rows]
