# Supplementary material for: Salmonella Heidelberg and Salmonella Minnesota in Brazilian broilers: Genomic characterization of third‐generation cephalosporin and fluoroquinolone‐resistant strains
Source: Environ Microbiol Rep. 2023 Jan 11;15(2):119–28. doi: 10.1111/1758-2229.13132 (PMC10103857; doi:10.1111/1758-2229.13132)
Supplement: Supplementary file 5 — TABLE S4 In silico predicted resistance for quaternary ammonium compounds (qacE) and formaldehyde (formA) for the Salmonella Minnesota isolates analysed in this study and from public databases [file EMI4-15-119-s007.xlsx]

## Sheet: Sheet1
Supplementary table 4. In silico predicted resistance for quaternary ammonium compounds (qacE) and formaldehyde (formA) for the Salmonella Minnesota isolates analysed in this study and from public databases
N	NCBI/Enterobase ID	formA	qacE
1	SAMN02800603
2	SAL_AB8827AA
3	SAL_AB8831AA
4	SAL_AB8837AA
5	SAL_AB8839AA
6	SAL_AB8843AA
7	SAL_BB4926AA
8	SAL_BB5052AA
9	SAL_BB5188AA
10	SAL_BB5191AA
11	SAL_BB5192AA
12	SAL_BB5193AA
13	SAL_BB5194AA
14	SAL_BB5284AA
15	SAL_BB5285AA
16	SAL_BB5286AA
17	SAL_BB5287AA
18	SAL_BB5862AA
19	SAL_BB8770AA
20	SAL_BB8778AA
21	SAL_BB8787AA
22	SAL_BB8788AA
23	SAL_BB8789AA
24	SAL_BB9162AA
25	SAL_BB9305AA
26	SAL_BB9306AA
27	SAL_BB9319AA
28	SAL_BB9321AA
29	SAL_BB9323AA
30	SAL_EB6017AA
31	SAL_GA9432AA
32	SAL_IB1510AA
33	SAL_JA2947AA
34	SAL_JA8835AA
35	SAL_JA8840AA
36	SAL_JA8841AA
37	SAL_JB4772AA
38	SAL_JB4776AA
39	SAL_JB4777AA	+
40	SAL_JB4782AA	+
41	SAL_JB5750AA
42	SAL_JB5751AA
43	SAL_NA4420AA
44	SAL_PA8824AA
45	SAL_PA8825AA
46	SAL_RA4600AA
47	SAL_RA4627AA
48	SAL_RA4641AA
49	SAL_RA4643AA
50	SAL_RA4668AA
51	SAL_RA4670AA
52	SAL_RA4676AA
53	SAL_SA6532AA
54	SAL_UA3064AA
55	SAMEA5423538
56	SAMEA5557271
57	SAMEA6515453
58	SAMEA7540796
59	SAMEA7540803
60	SAMN02368610
61	SAMN02777816
62	SAMN02844847
63	SAMN02894130
64	SAMN02908586
65	SAMN02952773
66	SAMN03024505
67	SAMN03024507
68	SAMN03169510
69	SAMN03276055
70	SAMN03276056
71	SAMN03276059
72	SAMN03276076
73	SAMN03276107
74	SAMN03465646
75	SAMN03465864
76	SAMN03478287
77	SAMN03479774
78	SAMN03479969
79	SAMN04027106
80	SAMN04363385
81	SAMN04605211
82	SAMN04869634
83	SAMN05001785
84	SAMN05225548
85	SAMN05292345
86	SAMN05784369
87	SAMN05821185
88	SAMN05945105
89	SAMN06160677
90	SAMN06278424
91	SAMN06641748
92	SAMN06669326
93	SAMN06680628
94	SAMN06808514
95	SAMN07152276
96	SAMN07156031
97	SAMN07247098
98	SAMN07267882
99	SAMN07267895
100	SAMN07270002
101	SAMN07312835
102	SAMN07362425
103	SAMN07415560
104	SAMN07418891
105	SAMN08331737
106	SAMN08385392
107	SAMN08412563
108	SAMN08412591
109	SAMN08432375
110	SAMN08514355
111	SAMN08524565
112	SAMN08719822
113	SAMN08951168
114	SAMN08951185
115	SAMN08951202
116	SAMN08951203
117	SAMN09298375
118	SAMN09386487
119	SAMN09387951
120	SAMN09494433
121	SAMN09634088
122	SAMN09634104
123	SAMN09634229
124	SAMN09634304
125	SAMN09634554
126	SAMN09638104
127	SAMN09651615
128	SAMN09652076
129	SAMN09683621
130	SAMN09772669
131	SAMN10086859
132	SAMN10103470
133	SAMN10174102
134	SAMN10261283
135	SAMN10261334
136	SAMN10261480
137	SAMN10261484
138	SAMN10261486
139	SAMN10261488
140	SAMN10261493
141	SAMN10261495
142	SAMN10393132
143	SAMN10393187
144	SAMN10393188
145	SAMN10395443
146	SAMN10438014
147	SAMN10599984
148	SAMN10887403
149	SAMN10887418
150	SAMN10907577
151	SAMN11046480
152	SAMN11046485
153	SAMN11092190
154	SAMN11095694
155	SAMN11096890
156	SAMN11741602
157	SAMN12008968
158	SAMN12039415
159	SAMN12040648
160	SAMN12041484
161	SAMN12053334
162	SAMN12108749
163	SAMN12221281
164	SAMN12375504
165	SAMN12415904		+
166	SAMN12659369
167	SAMN12739208
168	SAMN12747751
169	SAMN12776336
170	SAMN12776416
171	SAMN12783721
172	SAMN12783728
173	SAMN12783730
174	SAMN13002607		+
175	SAMN13265874
176	SAMN13354154
177	SAMN13414176
178	SAMN13502518
179	SAMN13869893
180	SAMN13898211		+
181	SAMN13925123		+
182	SAMN13961699
183	SAMN14071238		+
184	SAMN14207029
185	SAMN14207196
186	SAMN14370903
187	SAMN14371050
188	SAMN14467179
189	SAMN14535136		+
190	SAMN14560251
191	SAMN15077413
192	SAMN15609925
193	SAMN15641336
194	SAMN16109942
195	SAMN16241161
196	SAMN16241175
197	SAMN16249140
198	SAMN16360729
199	SAMN16989622
200	SAMN16989638
201	SAMN16989643
202	SAMN17071978
203	SAMN17078986
204	SAMN17159368
205	SAMN17159369
206	SAMN17178317
207	SAMN17833254
208	SAMN17882582
209	SAMN18232349
210	SAMN18350679
211	SAMN18382229
212	SAMN18742878
213	SAMN18906063
214	SAMN19222321
215	SAMN19222327
216	SAMN19222328
217	SAMN19228159
218	SAMN19228167
219	SAMN19228168
220	SAMN20023619
221	SAMN20054879
222	SAMN20085533
223	SAMN20085648
224	SAMN20293031
225	SAMN20491256
226	SAMN20506991
227	SAMN20665981
228	SAMN20679892
229	SAMN20849793
230	SAMN21463323
231	SAMN21463409
232	SAMN21857054
233	SAMN21857078
234	SAMN22045193
235	SAMN22045386
236	SAMN22562413
237	SAMN23310518
238	SAMN23310562
239	SAMN23310624
240	SAMN23374562
241	SAMN23413074
242	309* (SAMN25026356)
243	318* (SAMN25026357)
244	319* (SAMN25026358)
245	320* (SAMN25026359)	+
246	SAMEA12320359
247	SAMEA12320365
248	SAMEA12320376
249	SAMEA12320386
250	SAMEA12320389
251	SAMEA12320398
252	SAMEA12320401
253	SAMEA12320407
254	SAMEA12320411
255	SAMEA12320415
256	SAMEA12320418
257	SAMEA12320436
258	SAMEA12320440
259	SAMEA12320445
260	SAMEA12320471
261	SAMEA12320472
262	SAMEA12320473
263	SAMEA12320483
264	SAMEA12320484
265	SAMEA12320488
266	SAMEA12320489
267	SAMEA12320495
268	SAMEA12320496
269	SAMEA12320499
270	SAMEA12320500
271	SAMEA12320505
272	SAMEA12320508
273	SAMEA12320533
274	SAMEA14356617
275	SAMEA14371009
276	SAMEA14371016
277	SAMEA14372699
278	SAMEA14372702
279	SAMEA14452841
280	SAMEA14452846
281	SAMEA14452847
282	SAMEA14452848
283	SAMEA14453027
284	SAMEA14453033
285	SAMN22562423
286	SAMN23038608
287	SAMN23310518
288	SAMN23310562
289	SAMN23310624
290	SAMN23374562
291	SAMN23413074
292	SAMN24369662
293	SAMN24369670
294	SAMN27743258
295	SAMN28702110
	Total of positives	3/294 (1%)	6/294 (2%)
		formA	qacE
	*Isolates highlighted in red were sampled in this study
