# Supplementary material for: Salmonella Heidelberg and Salmonella Minnesota in Brazilian broilers: Genomic characterization of third‐generation cephalosporin and fluoroquinolone‐resistant strains
Source: Environ Microbiol Rep. 2023 Jan 11;15(2):119–28. doi: 10.1111/1758-2229.13132 (PMC10103857; doi:10.1111/1758-2229.13132)
Supplement: Supplementary file 7 — TABLE S6 Biosample ID and metadata from the NCBI/EnteroBase databases of Salmonella Heidelberg genome sequences used for phylogenetic comparisons [file EMI4-15-119-s004.xlsx]

## Sheet: Sheet1
Supplementary table 6. Biosample ID and metadata from the NCBI/EnteroBase/OneHealthBR databases of Salmonella Heidelberg genome sequences used for phylogenetic comparisons
ID	Source	Country
SAMEA5762607	poultry meat	Netherlands (imported from Brazil)
SAMEA5762666	poultry meat	Netherlands (imported from Brazil)
SAMEA5762635	poultry meat	Netherlands (imported from Brazil)
SAMEA5762628	poultry meat	Netherlands (imported from Brazil)
SAMEA5762674	poultry meat	Netherlands (imported from Brazil)
SAMN10880100	poultry meat	Brazil
SAMN10880099	poultry meat	Brazil
SAMN19814470	food	UK
SAMN19814468	food	UK
SAMN20085655	food	UK
SAMN20085661	food	UK
SAMN20085656	food	UK
SAMN20085658	food	UK
SAMN20085591	food	UK
SAMN20085553	food	UK
SAMN20109755	food	UK
SAMEA5762656	poultry meat	Netherlands (imported from Brazil)
SAMEA5762640	poultry meat	Netherlands (imported from Brazil)
SAMN10393141	poultry feces	Brazil
SAMN10229059	food	UK
SAMN10334988	food	UK
SAMN10438543	food	UK
SAMN09634314	food	UK
SAMN11885453	human	UK
SAMN11885470	food	UK
SAMN11885477	food	UK
SAMN11885476	food	UK
SAMN12009329	food	UK
SAMN10393133	poultry meat	Brazil
SAMN10393130	poultry meat	Brazil
SAMN12108832	food	UK
SAMN09207925	poultry meat	Brazil
SAMN09207885	poultry meat	Brazil
SAMN09207938	poultry meat	Brazil
SAMN09637667	food	UK
SAMN09207857	poultry meat	Brazil
SAMN09637678	food	UK
SAMN09207933	poultry meat	Brazil
SAMN09207927	poultry meat	Brazil
SAMN09207930	poultry meat	Brazil
SAMN09207861	poultry meat	Brazil
SAMN09661761	food	UK
SAMN09651992	food	UK
SAMN09651951	food	UK
SAMN10104761	food	UK
SAMN12009186	food	UK
SAMN10741953	food	UK
SAMN10827287	food	UK
SAMN10506157	food	UK
SAMN10393189	poultry feces	Brazil
SAMN12023961	food	UK
SAMN10437966	food	UK
SAMN10080177	food	UK
SAMN10640708	food	UK
SAMN10370108	food	UK
SAMN10389274	food	UK
SAMN10335010	food	UK
SAMN10334997	food	UK
SAMN10393186	poultry meat	Brazil
SAMN10393140	poultry feces	Brazil
SAMN10393139	poultry feces	Brazil
SAMN10393121	poultry feces	Brazil
SAMN10393128	poultry feces	Brazil
SAMN09207882	poultry meat	Brazil
SAMN09207935	poultry meat	Brazil
SAMN09207893	poultry meat	Brazil
SAMN09207892	poultry meat	Brazil
SAMN09207880	poultry meat	Brazil
SAMN09207912	poultry meat	Brazil
SAMN09207907	slaughterhouse	Brazil
SAMN09207916	slaughterhouse	Brazil
SAMN09207874	poultry feces	Brazil
SAMN09207915	poultry meat	Brazil
SAMN09207863	poultry meat	Brazil
SAMN09207913	poultry meat	Brazil
SAMN10393129	poultry meat	Brazil
SAMN09207869	poultry meat	Brazil
SAMN09637683	food	UK
SAMN09207866	poultry meat	Brazil
SAMN10393126	poultry meat	Brazil
SAMN12039612	food	UK
SAMN10393153	poultry meat	Brazil
SAMN10058548	food	UK
SAMN10076026	food	UK
SAMN10076116	food	UK
SAMN10393147	poultry feces	Brazil
SAMN09637791	food	UK
SAMN12040736	food	UK
SAMN10393156	poultry meat	Brazil
SAMN10737087	food	UK
SAMN10093794	food	UK
SAMN09634524	food	UK
SAMN10407922	food	UK
SAMN10438536	food	UK
SAMN10438979	food	UK
SAMN10709401	food	UK
SAMN10439009	food	UK
SAMN10076194	food	UK
SAMN10140141	food	UK
SAMN09643793	food	UK
SAMN10267030	food	UK
SAMN10334993	food	UK
SAMN10080181	food	UK
SAMN10067149	human	UK
SAMN08386976	poultry feces	Brazil
SAMN11885455	food	UK
SAMN10495104	food	UK
SAMN10823929	food	UK
SAMN09634585	food	UK
SAMN12039495	food	UK
SAMN09634581	food	UK
SAMN10823787	food	UK
SAMN09683691	food	UK
SAMN10086930	food	UK
SAMN10349542	food	UK
SAMN09637813	food	UK
SAMN12040832	food	UK
SAMN08387096	poultry meat	Brazil
SAMN10272181	food	UK
SAMN09634567	food	UK
SAMN08387151	poultry meat	Brazil
SAMN10473120	food	UK
SAMN09637590	food	UK
SAMN08387102	poultry feces	Brazil
SAMN09207859	poultry meat	Brazil
SAMN10393206	poultry feces	Brazil
SAMN08387101	poultry feces	Brazil
SAMN10389319	food	UK
SAMN07281162	poultry meat	Brazil
SAMN07281419	poultry meat	Brazil
SAMN09651862	food	UK
SAMN10393151	poultry meat	Brazil
SAMN10393131	poultry meat	Brazil
SAMN10393195	poultry meat	Brazil
SAMN10393197	poultry meat	Brazil
SAMN10393143	poultry meat	Brazil
SAMN09643789	food	UK
SAMN10370089	food	UK
SAMN10335019	food	UK
SAMN10389275	food	UK
SAMN10857353	food	UK
SAMN09684033	food	UK
SAMN09683630	food	UK
SAMN10229039	food	UK
SAMN10067890	food	UK
SAMN10393162	poultry feces	Brazil
SAMN10393159	poultry feces	Brazil
SAMN08951179	poultry meat	Brazil
SAMN10393117	poultry feces	Brazil
SAMN10621849	poultry feces	Brazil
SAMN10438999	food	UK
SAMN10076015	food	UK
SAMN10140212	food	UK
SAMN12009346	human	UK
SAMN10370114	food	UK
SAMN09666919	food	UK
SAMN09637792	food	UK
SAMN10506108	food	UK
SAMN10229497	food	UK
SAMN10289897	food	UK
SAMN10370074	food	UK
SAMN09661884	food	UK
SAMN10076075	food	UK
SAMN09643739	food	UK
SAMN10438557	food	UK
SAMN10393039	poultry meat	Brazil
SAMN09637781	food	UK
SAMN10104870	food	UK
SAMN09207858	poultry meat	Brazil
SAMN09207854	poultry meat	Brazil
SAMN08387185	poultry feces	Brazil
SAMN10393016	poultry meat	Brazil
SAMN10393136	poultry feces	Brazil
SAMN09637772	food	UK
SAMN12009682	food	UK
SAMN10393185	poultry meat	Brazil
SAMN08387111	poultry feces	Brazil
SAMN08387128	poultry feces	Brazil
SAMN10393037	poultry meat	Brazil
SAMN08386963	poultry feces	Brazil
SAMN08387147	poultry feces	Brazil
SAMN10393127	poultry meat	Brazil
SAMN09634544	food	UK
SAMN10439039	food	UK
SAMN10438553	food	UK
SAMN10823877	food	UK
SAMN09637627	food	UK
SAMN10173840	food	UK
SAMN09643866	food	UK
SAMN09207865	poultry feces	Brazil
SAMN09534633	human	UK
SAMN08387058	poultry feces	Brazil
SAMN09651650	food	UK
SAMN12108804	food	UK
SAMN12039721	human	UK
SAMN12040750	food	UK
SAMN09634486	food	UK
SAMN09637691	food	UK
SAMN10174099	food	UK
SAMN10370096	food	UK
SAMN10407937	food	UK
SAMN10407934	food	UK
SAMN10272278	food	UK
SAMN09634198	food	UK
SAMN10335016	food	UK
SAMN09637727	food	UK
SAMN09638068	food	UK
SAMN10719901	food	UK
SAMN10827159	food	UK
SAMN10599958	food	UK
SAMN09741727	poultry meat	Brazil
SAMN09658823	food	UK
SAMN09658720	food	UK
SAMN09207862	poultry meat	Brazil
SAMN09207851	poultry meat	Brazil
SAMN10854802	food	UK
SAMN10857369	food	UK
SAMN10393124	poultry meat	Brazil
SAMN10857369	food	UK
SAMN09637927	food	UK
SAMN10855892	food	UK
SAMN08387106	poultry feces	Brazil
SAMN09684031	food	UK
SAMN11885449	food	UK
SAMN09643717	food	UK
SAMN08386975	poultry feces	Brazil
SAMN08387132	poultry feces	Brazil
SAMN09643718	food	UK
SAMN10857350	food	UK
SAMN09651622	food	UK
SAMN10067690	food	UK
SAMN07757822	poultry meat	Brazil
SAMN09661912	food	UK
SAMN09651935	food	UK
SAMN08387116	poultry feces	Brazil
SAMN08387104	poultry feces	Brazil
SAMN08387126	poultry feces	Brazil
SAMN08387114	poultry feces	Brazil
SAMN10080379	food	UK
SAMN10087003	food	UK
SAMN09634542	food	UK
SAMN09207849	poultry meat	Brazil
SAMN10393144	poultry feces	Brazil
SAMN07199592	poultry meat	Brazil
SAMN10393043	poultry meat	Brazil
SAMN09643801	food	UK
SAMN09661703	food	UK
SAMN09634577	food	UK
SAMN10393146	poultry meat	Brazil
SAMN12009191	food	UK
SAMN12009700	food	UK
SAMN09634482	food	UK
SAMN09683517	food	UK
SAMN08387139	poultry feces	Brazil
SAMN09637669	food	UK
SAMN09637666	food	UK
SAMN10393207	poultry meat	Brazil
SAMN10393149	poultry feces	Brazil
SAMN09207871	poultry meat	Brazil
SAMN09207887	poultry meat	Brazil
SAMN09207887	poultry meat	Brazil
SAMN09238833	human	UK
SAMN09643899	food	UK
SAMN08387121	poultry feces	Brazil
SAMN10393163	poultry meat	Brazil
SAMN10393160	poultry meat	Brazil
SAMN08387094	poultry feces	Brazil
SAMN08387133	poultry feces	Brazil
SAMN08387130	poultry feces	Brazil
SAMN09207855	poultry meat	Brazil
SAMN09207888	poultry meat	Brazil
SAMN09207899	poultry meat	Brazil
SAMN09634259	food	UK
SAMN09207926	poultry meat	Brazil
SAMN09207890	poultry meat	Brazil
SAMN09207911	poultry feces	Brazil
SAMN09643719	poultry meat	Brazil
SAMN09207901	poultry meat	Brazil
SAMN10370125	food	UK
SAMN10080256	food	UK
SAMN10664432	food	UK
SAMN09637754	food	UK
SAMN09637695	food	UK
SAMN10393119	poultry feces	Brazil
SAMN10393120	poultry feces	Brazil
SAMN09207894	poultry meat	Brazil
SAMN09207908	poultry feces	Brazil
SAMN09207914	poultry meat	Brazil
SAMN09207909	poultry meat	Brazil
SAMN10080077	food	UK
SAMN09651886	food	UK
SAMN12060003	food	UK
SAMN10289885	food	UK
SAMN10282712	food	UK
SAMN10272257	food	UK
SAMN10816938	food	UK
SAMN10817139	human	UK
SAMN10495103	food	UK
SAMN10767243	food	UK
SAMN10752908	food	UK
SAMN10737134	food	UK
SAMN10438958	food	UK
SAMN09651654	food	UK
SAMN09637702	food	UK
SAMN10857356	food	UK
SAMN10229537	food	UK
SAMN10173915	food	UK
SAMN10857371	food	UK
SAMN08387119	poultry feces	Brazil
SAMN10517489	food	UK
SAMN10517823	food	UK
SAMN10823827	food	UK
SAMN10827197	food	UK
SAMN10393207	food	UK
SAMN10389324	food	UK
SAMN10129654	food	UK
SAMN09634350	food	UK
SAMN09634579	food	UK
Reference: SAMN02604067	n.a.	United States
ONE415 - JABFEJ000000000	poultry feces	Brazil
ONE418 - JABFEH000000000	poultry feces	Brazil
ONE419 - JABFEG000000000	poultry feces	Brazil
ONE420 - JABFEF000000000	poultry feces	Brazil
297 - SAMN25026350	poultry feces	Brazil
300 - SAMN25026351	poultry feces	Brazil
304 - SAMN25026352	poultry feces	Brazil
305 - SAMN25026353	poultry feces	Brazil
306 - SAMN25026354	poultry feces	Brazil
307 - SAMN25026355	poultry feces	Brazil
*The isolates highlighted in red were sampled in this study
