# Supplementary material for: Salmonella Heidelberg and Salmonella Minnesota in Brazilian broilers: Genomic characterization of third‐generation cephalosporin and fluoroquinolone‐resistant strains
Source: Environ Microbiol Rep. 2023 Jan 11;15(2):119–28. doi: 10.1111/1758-2229.13132 (PMC10103857; doi:10.1111/1758-2229.13132)
Supplement: Supplementary file 8 — TABLE S7 Biosample ID and metadata from the NCBI/EnteroBase databases of Salmonella Minnesota genome sequences used for phylogenetic comparisons [file EMI4-15-119-s008.xlsx]

## Sheet: Sheet1
Supplementary table 7. Biosample ID and metadata from the NCBI/EnteroBase databases of Salmonella Minnesota genome sequences used for phylogenetic comparisons
ID	Source	Country
SAMEA6515453	Wild Animal	Austria
SAMEA4895857	Poultry	Netherlands
SAMEA5423538	Poultry	Netherlands
SAMEA7113090	Poultry	Ireland
SAMEA7113091	Poultry	Ireland
SAMEA7113092	Poultry	Ireland
SAMEA7114603	Poultry	Ireland
SAMEA7115288	Poultry	Ireland
SAMEA7115289	Poultry	Ireland
SAMEA7115296	Poultry	Ireland
SAMEA7115488	Poultry	Ireland
SAMEA7115489	Poultry	Ireland
SAMN15609925	Poultry	United States
SAMN18350679	Poultry	United States
SAMN02908586	Poultry	United States
SAMN03276055	Poultry	United States
SAMN03276056	Poultry	United States
SAMN03276076	Poultry	United States
SAMN03276107	Poultry	United States
SAMN02777816	Poultry	United States
SAMN03276059	Poultry	United States
SAMN08331737	Poultry	United States
SAMN10395443	Poultry	United States
SAMN10393187	Poultry	Brazil
SAMN10393132	Poultry	Brazil
SAMN10393188	Poultry	Brazil
SAMN11741602	Poultry	United States
SAL_BB8770AA	Poultry	Portugal
SAL_BB8778AA	Poultry	Portugal
SAL_BB8787AA	Poultry	Portugal
SAL_BB8788AA	Poultry	Portugal
SAL_BB8789AA	Poultry	Portugal
SAL_JB4772AA	Poultry	Saudi Arabia
SAL_JB4776AA	Poultry	Saudi Arabia
SAL_JB4777AA	Poultry	Saudi Arabia
SAL_JB4782AA	Poultry	Saudi Arabia
SAL_JB5750AA	Poultry	Saudi Arabia
SAL_JB5751AA	Poultry	Saudi Arabia
SAMN14467179	Livestock	Ecuador
SAMN08514355	Livestock	United States
SAMN15641336	Livestock	United States
SAMN16109942	Livestock	United States
SAMN17833254	Livestock	United States
SAMN20023619	Livestock	United States
SAMN02894130	Livestock	United States
SAMN02952773	Livestock	United States
SAMN04027106	Livestock	United States
SAMN04869634	Livestock	United States
SAMN05784369	Livestock	United States
SAMN05945105	Livestock	United States
SAMN07312835	Livestock	United States
SAMN07362425	Livestock	United States
SAMN08719822	Livestock	United States
SAMN08951168	Livestock	Brazil
SAMN10261480	Livestock	Mexico
SAMN10261495	Livestock	Mexico
SAMN10261493	Livestock	Mexico
SAMN10261486	Livestock	Mexico
SAMN10261484	Livestock	Mexico
SAMN10261488	Livestock	Mexico
SAMEA104020340	Human	Ireland
SAMEA5557271	Human	Benin
SAMEA7114249	Human	Mali
SAMEA7114845	Human	Ireland
SAMEA7115344	Human	Ireland
SAMEA7540796	Human	Germany
SAMEA7540803	Human	Germany
SAMEA7540887	Human	Germany
SAMN12659369	Human	United Kingdom
SAMN13002607	Human	United Kingdom
SAMN13265874	Human	United Kingdom
SAMN13354154	Human	United Kingdom
SAMN13414176	Human	United Kingdom
SAMN13502518	Human	United Kingdom
SAMN13898211	Human	United Kingdom
SAMN13925123	Human	United Kingdom
SAMN13961699	Human	United Kingdom
SAMN14535136	Human	United Kingdom
SAMN15643587	Human	United Kingdom
SAMN17078986	Human	Canada
SAMN17178317	Human	Canada
SAMN17882582	Human	United Kingdom
SAMN18232349	Human	United Kingdom
SAMN18382229	Human	United Kingdom
SAMN18742878	Human	Canada
SAMN18906063	Human	Canada
SAMN20054879	Human	United Kingdom
SAMN20293031	Human	United Kingdom
SAMN20491256	Human	United Kingdom
SAMN20506991	Human	United Kingdom
SAMN20665981	Human	United Kingdom
SAMN20679892	Human	United Kingdom
SAMN20849793	Human	United Kingdom
SAMN03024505	Human	United States
SAMN03024507	Human	United States
SAMN03168780	Human	United Kingdom
SAMN03169510	Human	United Kingdom
SAMN03465646	Human	United Kingdom
SAMN03465864	Human	United Kingdom
SAMN03478287	Human	United Kingdom
SAMN03479774	Human	United Kingdom
SAMN03479969	Human	United Kingdom
SAMN04363385	Human	United Kingdom
SAMN04605211	Human	United States
SAMN05001785	Human	United States
SAMN05225548	Human	United States
SAMN05292345	Human	United States
SAMN05768141	Human	United States
SAMN05821185	Human	United States
SAMN06160677	Human	United States
SAMN06278424	Human	United Kingdom
SAMN06641748	Human	United States
SAMN06669326	Human	United States
SAMN06680628	Human	United States
SAMN06808514	Human	United States
SAMN07247098	Human	United States
SAMN07267882	Human	United States
SAMN07267895	Human	United States
SAMN07270002	Human	United States
SAMN07415560	Human	United States
SAMN07418891	Human	United States
SAMN08385392	Human	United States
SAMN08432375	Human	United States
SAMN08412563	Human	United States
SAMN08412591	Human	United States
SAMN08524565	Human	United States
SAMN09298375	Human	United Kingdom
SAMN09386487	Human	United Kingdom
SAMN09387951	Human	United Kingdom
SAMN09494433	Human	United Kingdom
SAMN09683621	Human	United Kingdom
SAMN10086859	Human	United Kingdom
SAMN10887403	Human	United Kingdom
SAMN10907577	Human	United Kingdom
SAMN11046480	Human	United Kingdom
SAMN11046485	Human	United Kingdom
SAMN11092190	Human	United Kingdom
SAMN11095694	Human	United Kingdom
SAMN11096890	Human	United Kingdom
SAMN12041484	Human	United Kingdom
SAMN12221281	Human	United Kingdom
SAMN12375504	Human	United Kingdom
SAMN12415904	Human	United Kingdom
SAL_JA8839AA	Human	United Kingdom
SAL_NA4420AA	Human	United Kingdom
SAMEA6165566	Food	Portugal
SAMEA6165570	Food	Portugal
SAMEA6165554	Food	Portugal
SAMEA6165560	Food	Portugal
SAMEA6165558	Food	Portugal
SAMN12739208	Food	United Kingdom
SAMN12747751	Food	United Kingdom
SAMN12776416	Food	United Kingdom
SAMN12776336	Food	United Kingdom
SAMN12783721	Food	United Kingdom
SAMN12783730	Food	United Kingdom
SAMN12783728	Food	United Kingdom
SAMN13869893	Food	United Kingdom
SAMN14071238	Food	United Kingdom
SAMN02368610	Food	Malaysia
SAMN14207029	Food	Chile
SAMN14207196	Food	United Kingdom
SAMN14370903	Food	Chile
SAMN14371050	Food	Chile
SAMN15077413	Food	United Kingdom
SAMN16241175	Food	United Kingdom
SAMN16241161	Food	United Kingdom
SAMN16249140	Food	United Kingdom
SAMN16337412	Food	United Kingdom
SAMN16360729	Food	United Kingdom
SAMN16989638	Food	United Kingdom
SAMN16989643	Food	United Kingdom
SAMN16989622	Food	United Kingdom
SAMN17071978	Food	United Kingdom
SAMN17159368	Food	United Kingdom
SAMN17159369	Food	United Kingdom
SAMN19222327	Food	United Kingdom
SAMN19222328	Food	United Kingdom
SAMN19222321	Food	United Kingdom
SAMN19228167	Food	United Kingdom
SAMN19228159	Food	United Kingdom
SAMN19228168	Food	United Kingdom
SAMN20085533	Food	United Kingdom
SAMN20085574	Food	United Kingdom
SAMN20085648	Food	United Kingdom
SAMN21463323	Food	United Kingdom
SAMN21463409	Food	United Kingdom
SAMN21857054	Food	United Kingdom
SAMN21857078	Food	United Kingdom
SAMN22045386	Food	United Kingdom
SAMN22045193	Food	United Kingdom
SAMN22562413	Food	United Kingdom
SAMN23310624	Food	United Kingdom
SAMN23310562	Food	United Kingdom
SAMN23310518	Food	United Kingdom
SAMN23374562	Food	United Kingdom
SAMN23413074	Food	United Kingdom
SAMN07152276	Food	United Kingdom
SAMN07156031	Food	United Kingdom
SAMN08951185	Food	Brazil
SAMN08951203	Food	Brazil
SAMN08951202	Food	Brazil
SAMN09634088	Food	United Kingdom
SAMN09634104	Food	United Kingdom
SAMN09634229	Food	United Kingdom
SAMN09634304	Food	United Kingdom
SAMN09634554	Food	United Kingdom
SAMN09638104	Food	United Kingdom
SAMN09651615	Food	United Kingdom
SAMN09652076	Food	United Kingdom
SAMN09772669	Food	United States
SAMN10103470	Food	United Kingdom
SAMN10174102	Food	United Kingdom
SAMN10438014	Food	United Kingdom
SAMN10599984	Food	United Kingdom
SAMN10887418	Food	United Kingdom
SAMN12008968	Food	United Kingdom
SAMN12039415	Food	United Kingdom
SAMN12040648	Food	United Kingdom
SAMN12053334	Food	United Kingdom
SAMN12108749	Food	United Kingdom
SAL_JA8835AA	Food	United Kingdom
SAL_JA8840AA	Food	United Kingdom
SAL_JA8841AA	Food	United Kingdom
SAL_PA8824AA	Food	Macao
SAL_PA8825AA	Food	Macao
SAL_RA4600AA	Food	United Kingdom
SAL_RA4627AA	Food	United Kingdom
SAL_RA4641AA	Food	United Kingdom
SAL_RA4643AA	Food	United Kingdom
SAL_RA4668AA	Food	United Kingdom
SAL_RA4670AA	Food	United Kingdom
SAL_RA4676AA	Food	United Kingdom
SAL_SA6532AA	Food	Macao
SAMN14560251	Environment	Brazil
SAMN02844847	Environment	India
SAMN10261334	Environment	Mexico
SAMN10261283	Environment	Mexico
SAL_BB9162AA	Environment	Mexico
SAL_BB9305AA	Environment	United States
SAL_BB9306AA	Environment	Mexico
SAL_BB9319AA	Environment	United States
SAL_BB9321AA	Environment	Colombia
SAL_BB9323AA	Environment	Mexico
SAMEA12320359	poultry meat	Brazil
SAMEA12320365	poultry meat	Brazil
SAMEA12320376	poultry meat	Brazil
SAMEA12320386	poultry meat	Brazil
SAMEA12320389	poultry meat	Brazil
SAMEA12320398	poultry meat	Brazil
SAMEA12320401	poultry meat	Brazil
SAMEA12320407	poultry meat	Brazil
SAMEA12320411	poultry meat	Brazil
SAMEA12320415	poultry meat	Brazil
SAMEA12320418	poultry meat	Brazil
SAMEA12320436	poultry meat	Brazil
SAMEA12320440	poultry meat	Brazil
SAMEA12320445	poultry meat	Brazil
SAMEA12320471	poultry meat	Brazil
SAMEA12320472	poultry meat	Brazil
SAMEA12320473	poultry meat	Brazil
SAMEA12320483	poultry meat	Brazil
SAMEA12320484	poultry meat	Brazil
SAMEA12320488	poultry meat	Brazil
SAMEA12320489	poultry meat	Brazil
SAMEA12320495	poultry meat	Brazil
SAMEA12320496	poultry meat	Brazil
SAMEA12320499	poultry meat	Brazil
SAMEA12320500	poultry meat	Brazil
SAMEA12320505	poultry meat	Brazil
SAMEA12320508	poultry meat	Brazil
SAMEA12320533	poultry meat	Brazil
SAMEA14356617	food	South Africa
SAMEA14371009	food	South Africa
SAMEA14371016	food	South Africa
SAMEA14372699	food	South Africa
SAMEA14372702	food	South Africa
SAMEA14452841	food	South Africa
SAMEA14452846	food	South Africa
SAMEA14452847	food	South Africa
SAMEA14452848	food	South Africa
SAMEA14453027	food	South Africa
SAMEA14453033	food	South Africa
SAMN22562423	food	UK
SAMN23038608	food	UK
SAMN23310518	food	UK
SAMN23310562	food	UK
SAMN23310624	food	UK
SAMN23374562	food	UK
SAMN23413074	food	UK
SAMN24369662	human	UK
SAMN24369670	human	UK
SAMN27743258	human	UK
SAMN28702110	human	UK
Reference: NZ_CP017720.1	food	United States
309 - SAMN25026356	poultry	Brazil
318 - SAMN25026357	poultry	Brazil
319 - SAMN25026358	poultry	Brazil
320 - SAMN25026359	poultry	Brazil
*The isolates highlighted in red were sampled in this study
